# Supplementary material for: Genetic Investigation of Bisphosphonate-Related Osteonecrosis of Jaw (BRONJ) via Whole Exome Sequencing and Bioinformatics
Source: PLoS One. 2015 Feb 10;10(2):e0118084. doi: 10.1371/journal.pone.0118084 (PMC4337898; doi:10.1371/journal.pone.0118084)
Supplement: S1 Table — (XLSX) [file pone.0118084.s001.xlsx]

## Sheet: Sheet3
Table S1: Control variants
#CHROM	POS	ID	REF	ALT	QUAL
1	14522	.	G	A	1619.2
1	14542	.	A	G	3727.21
1	14574	.	A	G	1664.48
1	14653	rs375086259	C	T	19157.7
1	14677	rs201327123	G	A	8022.38
1	14717	rs377122907	G	A	64.91
1	14766	.	T	C	94.48
1	14795	.	C	A	157.91
1	14815	.	C	T	584.35
1	14954	.	C	T	51.91
1	14967	.	T	C	54.91
1	14975	.	C	T	189.21
1	14976	rs71252251	G	A	2359.43
1	15004	.	C	T	93.91
1	15029	rs201045431	G	A	1049.7
1	15053	.	C	G	132.03
1	15688	.	C	T	525.08
1	15774	rs374029747	G	A	44.93
1	15820	rs200482301	G	T	569.14
1	15850	.	G	A	326.8
1	15903	.	G	GC	3128.25
1	15906	.	A	C	41.69
1	16631	.	T	C	424.19
1	16688	.	G	A	342.42
1	16719	.	T	A	101.24
1	16841	rs199652822	G	T	4282.53
1	16900	.	T	C	233.98
1	16920	.	AGG	A	176.87
1	16949	rs199745162	A	C	490.11
1	16957	rs200658479	G	T	5756.5
1	16963	.	G	A	1054.07
1	16977	.	G	A	5148.59
1	17020	rs199740902	G	A	383.06
1	17222	rs200978805	A	G	956.31
1	17385	rs201535981	G	A	825.68
1	17407	rs372841554	G	A	271.88
1	17453	.	G	A	225.44
1	17538	rs200046632	C	A	8850.1
1	17588	.	C	G	69.93
1	17594	rs377698370	C	T	69.8
1	17614	rs201057270	G	A	8848.72
1	17697	rs374995955	G	C	149.47
1	17722	rs376731495	A	G	2080.76
1	17728	.	G	T	94.64
1	17730	.	C	A	1355.21
1	17746	rs370884870	A	G	3215.9
1	63033	.	CTCT	C	483
1	63093	rs200092917	G	A	2640.64
1	63144	.	C	T	234.05
1	63268	rs75478250	T	C	8581.2
1	63304	.	C	A	115.25
1	63448	.	C	T	69.05
1	63495	rs200312425	C	T	726.73
1	63516	rs201248921	A	G	217.66
1	63527	rs201336938	T	C	1213.45
1	63643	rs202004563	A	G	10759.2
1	63671	rs116440577	G	A	2537.13
1	63697	rs201582574	T	C	15710.1
1	69270	rs201219564	A	G	40582.8
1	69511	rs75062661	A	G	446685
1	69552	rs55874132	G	C	78.43
1	69610	rs376022826	C	T	1721.2
1	69897	rs200676709	T	C	7467.74
1	112768	.	T	G	553.63
1	129029	rs370553487	T	C	1116.91
1	133365	.	G	C	1097.15
1	133483	rs369820305	G	T	13017.8
1	135237	.	G	A	122.91
1	135298	.	G	A	37.39
1	135804	.	G	A	230.65
1	135982	rs368140013	A	G	6516.58
1	136048	rs371677125	C	T	10002.4
1	136124	rs374467255	G	A	678.03
1	137420	.	G	A	324.11
1	137508	.	C	A	211.86
1	137536	.	G	C	88.53
1	137622	rs376555721	G	A	1061.94
1	267227	rs374780253	TTAA	T	2857.92
1	662201	rs202070913	G	A	374.12
1	662414	rs371628865	C	T	376.9
1	662427	.	G	A	63.69
1	662857	rs377354243	G	A	696.28
1	663097	rs142727405	G	C	10648.3
1	721450	rs2977675	G	A	5644.67
1	741243	.	G	C	475.91
1	741267	rs201849753	T	C	31751.2
1	752894	rs3131971	T	C	6157.5
1	753269	rs61770172	C	G	78379.9
1	753405	rs61770173	C	A	57654.4
1	808899	rs373579601	G	A	2197.97
1	808922	rs6594027	G	A	809173
1	808928	rs11240780	C	T	256857
1	808946	.	C	T	2067.91
1	809123	rs61768216	G	A	1606.91
1	809178	rs189512519	C	T	3371.09
1	809238	rs112738735	C	T	4807
1	809333	.	G	A	740.91
1	809582	rs112115309	T	C	8053
1	809590	.	C	T	1541.91
1	809622	rs147953396	G	A	8059
1	860504	rs78033073	G	A	472.54
1	860521	rs57924093	C	A	1369.46
1	861315	rs200140498	G	A	383.91
1	865545	rs201186828	G	A	43.04
1	865694	rs9988179	C	T	779.45
1	871215	rs28419423	C	G	28388.6
1	874762	rs139437968	C	T	725.05
1	874816	rs200996316	C	CT	140.86
1	874864	rs141512630	CT	C	1348.7
1	876499	rs4372192	A	G	11094.3
1	877782	rs79037098	C	G	1219.93
1	877831	rs6672356	T	C	10060
1	878397	.	C	T	49.73
1	878761	rs35755565	A	AG	163.35
1	879225	.	C	G	200.91
1	879317	rs7523549	C	T	3948.59
1	879384	rs187111693	G	A	189.91
1	880104	.	C	T	76.98
1	880110	.	G	GTCC	167.94
1	880390	rs3748593	C	A	3617.59
1	880905	rs149040522	C	T	682.91
1	881627	rs2272757	G	A	49684.6
1	887415	.	G	A	106.91
1	887560	rs3748595	A	C	59897.8
1	887801	rs3828047	A	G	68770.4
1	887967	rs199569261	G	A	304.91
1	888639	rs3748596	T	C	70674.5
1	888659	rs3748597	T	C	56842.4
1	889131	rs3828048	A	G	3591.06
1	889158	rs13303056	G	C	30803.7
1	889159	rs13302945	A	C	31183.6
1	889238	rs3828049	G	A	2099.61
1	889421	rs3828050	C	T	982.97
1	889472	rs137873233	G	C	451.97
1	891397	rs199960201	C	T	4034.91
1	891570	.	T	C	188.91
1	892226	rs145545951	C	T	1992.97
1	892352	.	G	A	2991.97
1	892400	rs201560908	G	A	1832.91
1	892460	rs41285802	G	C	22710.3
1	892506	.	C	T	1752.95
1	894573	rs13303010	G	A	35349.9
1	896064	rs113034360	C	G	87.31
1	896893	.	C	T	259.91
1	897325	rs4970441	G	C	176999
1	897361	.	G	A	595.91
1	897730	rs7549631	C	T	2385.21
1	897735	.	G	A	160.92
1	897738	rs6696971	C	T	4022.37
1	897879	rs79008338	C	T	3451.24
1	898049	.	G	A	67.95
1	898467	rs41285808	C	T	764.91
1	898542	rs186429850	A	G	95.14
1	898852	rs117269332	C	T	5634.61
1	899928	rs6677386	G	C	2855.14
1	899937	rs143296006	G	T	2613.1
1	899938	rs147467971	G	C	2738.17
1	900505	rs28705211	G	C	3574.55
1	900525	rs201438052	C	T	348
1	901901	rs146478061	C	T	129.44
1	902005	rs199652290	C	T	625.36
1	902128	rs28499371	C	T	1474.95
1	905918	.	C	T	668.91
1	906122	rs41285812	C	T	238.91
1	906272	rs28507236	A	C	12260.9
1	906426	.	C	T	64.24
1	906512	rs201888830	G	A	245.16
1	907540	rs186774509	T	C	679.97
1	907609	rs79890672	T	C	15391.3
1	907622	rs59928984	G	C	12105.5
1	907758	.	A	G	132.24
1	908301	.	T	G	61.15
1	908319	.	A	C	51.69
1	908325	rs181207265	A	C	86.21
1	908390	rs148169601	G	A	212.09
1	908414	rs28504611	C	T	2308.55
1	908823	rs28687780	G	A	9033.33
1	908989	rs201074437	G	A	892.91
1	909006	rs200213253	C	T	1910.97
1	909053	rs116854740	G	A	732.97
1	909238	rs3829740	G	C	61533.5
1	909242	rs3829739	A	G	11495.2
1	909309	rs3829738	T	C	10281.2
1	909363	rs62639990	A	C	1141.57
1	909419	rs28548431	C	T	1680.51
1	909768	rs2340593	A	G	202045
1	909937	rs78958031	G	C	1021.83
1	911595	rs7417106	A	G	2158.03
1	911916	rs74045046	C	T	1435.82
1	912002	.	C	A	88.25
1	912049	rs9803103	T	C	8023.42
1	914333	rs13302979	C	G	2929.77
1	914749	rs186101910	C	T	33.48
1	914814	.	A	G	35.2
1	914852	rs13303368	G	C	10318.2
1	914876	rs13302983	T	C	17368.4
1	914940	rs13303033	T	C	13489
1	914958	rs141876463	G	A	30.72
1	915015	rs371479260	A	T	230.83
1	915065	.	C	T	89.91
1	915227	rs13303355	A	G	103269
1	915264	rs113243246	G	A	6291.71
1	915388	.	G	C	2970.39
1	915395	.	G	A	233.16
1	915594	rs181321538	C	T	201.91
1	916499	rs74357301	G	A	141.49
1	916549	rs6660139	A	G	1570.76
1	934990	rs201520566	A	G	171.56
1	935046	rs113602214	G	A	4068.35
1	948921	rs15842	T	C	122337
1	949579	rs151259752	G	T	761.98
1	949608	rs1921	G	A	11212.5
1	949654	rs8997	A	G	87862.2
1	949831	rs116002608	C	T	2034.81
1	949889	rs3829742	G	A	1143.74
1	955597	rs115173026	G	T	244.24
1	957853	.	G	T	457.91
1	957857	rs201734099	G	A	165.91
1	976598	rs200607541	C	T	67.08
1	976925	.	T	C	250.16
1	977330	rs2799066	T	C	43527.2
1	977345	rs374230348	C	T	413.97
1	978974	rs79016973	G	A	3949.99
1	979690	rs115413462	G	A	1649.83
1	980460	rs3128097	G	A	37167.4
1	980552	rs140764403	G	A	115.94
1	980556	.	C	G	200.02
1	980824	rs112039851	G	C	1551.45
1	980891	.	A	G	170.95
1	981087	rs3128098	A	G	115336
1	981131	rs9697293	A	G	3728.98
1	981345	rs118105080	C	T	514.91
1	981898	rs377422616	C	T	56.28
1	981931	rs2465128	A	G	31474
1	981942	rs3813188	C	A	1116.97
1	982225	rs201166586	C	T	150.2
1	982235	.	C	T	180.15
1	982841	.	C	T	274.91
1	982921	rs140939425	C	T	4658.39
1	982941	rs3128102	T	C	187552
1	982988	rs200738126	G	A	1133.97
1	982994	rs10267	T	C	220649
1	983532	.	G	A	100.87
1	984302	rs9442391	T	C	8705.88
1	985261	.	G	A	196.28
1	985266	rs2275813	C	T	33605.9
1	985443	rs374942603	AG	A	1692.53
1	985446	rs2275812	G	T	1608.37
1	985447	.	G	T	637.17
1	985449	rs2799067	G	A	2964.03
1	985450	.	G	A	1700.64
1	985460	rs2275811	T	C	1446.01
1	985712	rs113681205	C	T	256.15
1	986443	rs2710887	C	T	39152.9
1	986963	rs145116277	C	T	161.65
1	987200	rs9803031	C	T	72749.9
1	987420	.	G	A	102.93
1	988902	rs74223856	C	A	70.92
1	989207	rs74685771	G	C	131.32
1	989913	.	G	A	62.87
1	990280	rs4275402	C	T	5696.37
1	990380	rs3121561	C	T	568.33
1	998395	rs7526076	A	G	3313.38
1	998501	rs3813193	G	C	279.21
1	998582	rs3813194	G	C	5297.89
1	1002233	rs181992992	G	A	151.43
1	1002387	rs74048003	A	G	837.05
1	1002434	rs11260596	C	T	2184.63
1	1003053	rs4074992	C	T	3030.14
1	1004389	rs70949549	T	TC	2940.54
1	1018364	rs139658850	C	T	87.36
1	1019252	rs368521072	C	G	226.28
1	1019781	rs140251254	G	A	246.14
1	1021242	rs183206040	C	T	779.97
1	1021346	rs10907177	A	G	5956.37
1	1021415	rs3737728	A	G	58874.5
1	1026359	rs72910128	G	A	504.97
1	1026707	rs4074137	C	A	2023.89
1	1104462	rs201269584	C	T	41.92
1	1110987	rs138610889	T	TC	19542.3
1	1110991	rs60024177	G	C	15115.3
1	1111212	rs112800288	G	A	87.68
1	1111245	rs61514045	T	C	291.22
1	1111260	rs56676866	G	A	338.13
1	1111458	rs113852747	C	A	48.1
1	1111465	rs113935140	G	A	92
1	1111469	rs112568201	G	C	148.13
1	1111477	rs374550375	A	G	65.03
1	1111493	rs368514223	G	A	41.32
1	1111589	.	C	T	1140.91
1	1111633	rs375448418	A	G	935.34
1	1111709	rs9730234	A	G	772.79
1	1114575	rs188570709	C	T	76.78
1	1114668	rs6668667	G	A	1157.28
1	1115555	rs199586129	C	A	272.64
1	1115605	rs116712279	G	A	527.29
1	1115994	rs13376597	G	A	3141.78
1	1116127	.	C	T	164.01
1	1116231	rs13374146	T	C	280.47
1	1118275	rs61733845	C	T	710.91
1	1120307	rs7539911	G	A	11294.9
1	1120431	rs1320571	G	A	5339.18
1	1120494	rs74046642	G	A	40.15
1	1120536	rs77950429	G	A	4316.66
1	1132003	.	C	G	150.91
1	1132938	rs2274791	G	A	2605.21
1	1132966	rs2274790	C	A	3282.73
1	1133077	rs2274789	A	G	4570.87
1	1133217	.	C	T	42.84
1	1138968	rs377186844	G	A	107.95
1	1139202	rs2298213	T	C	1548.04
1	1139209	rs201901088	G	A	170.03
1	1139395	rs61761324	G	A	162.65
1	1139547	rs201433455	C	T	162.36
1	1139565	rs61761323	G	A	923.84
1	1140811	.	G	T	116.95
1	1140890	rs201908290	C	T	38.06
1	1141892	rs144731122	G	A	61.42
1	1141926	rs188835919	G	A	33.34
1	1146968	.	C	G	168.97
1	1147243	rs2298211	A	C	1192.08
1	1147422	rs17568	C	T	21194.9
1	1148100	rs34108055	G	C	220.76
1	1149114	rs370919067	G	A	145.95
1	1149316	rs35737009	C	G	552.98
1	1152993	rs12036186	G	C	648.97
1	1153073	rs199825378	G	A	665.97
1	1153088	.	A	G	246.91
1	1153113	rs12036216	G	A	16874.4
1	1153127	.	G	T	347.98
1	1154276	rs117135417	G	A	765.91
1	1154418	rs147936184	C	T	1279.99
1	1158631	rs6603781	A	G	112494
1	1163964	rs78548753	G	A	1081.97
1	1164136	.	C	T	110.92
1	1168124	.	GA	G	268.86
1	1177918	rs3835300	CT	C	2006.37
1	1178214	.	C	T	53.92
1	1178245	rs11260566	C	T	9106.38
1	1178280	rs201644366	C	T	471.87
1	1178482	rs78555129	A	G	1312.24
1	1178925	rs12093154	G	A	1292.49
1	1179309	rs113164957	G	A	3252.48
1	1179416	.	A	C	51.68
1	1179479	rs201767574	G	A	286.47
1	1179547	.	T	G	206.97
1	1179611	rs200440529	G	A	87.91
1	1179659	rs201137734	G	A	326.91
1	1190523	rs1058161	C	T	2518.89
1	1190544	rs117043843	G	A	582.26
1	1190685	rs41303853	G	A	1859.91
1	1192549	rs184712148	G	A	319.91
1	1198661	rs75492228	C	T	7060.91
1	1201537	.	G	A	213.95
1	1217508	.	C	T	31.26
1	1220954	rs12751100	G	A	5919.54
1	1222267	rs11260579	G	C	40079.3
1	1222416	.	G	A	112.03
1	1222500	.	G	A	281.93
1	1222695	rs910556	G	C	9068.92
1	1222958	rs111819661	C	T	3146
1	1223336	.	C	T	43.23
1	1223385	rs2228579	G	C	1880.13
1	1223427	rs13306645	G	A	335.65
1	1225594	rs57733624	C	T	344.71
1	1225612	rs1570866	G	A	10108.9
1	1225640	.	CCT	C	488.86
1	1225641	rs2748384	C	A	72806.7
1	1225959	rs1570867	C	G	83613.6
1	1225986	rs13306650	G	A	862.97
1	1225999	rs12041517	C	T	740.97
1	1226063	rs13306651	G	A	709.81
1	1226102	rs2273274	G	A	27305.3
1	1226221	rs2273275	A	G	17413.3
1	1226230	rs149588812	G	A	75.59
1	1226231	rs13306638	G	A	190.86
1	1226247	rs13306639	G	A	389.4
1	1226292	rs2273276	G	A	10616.8
1	1226348	rs586965	C	G	12986.4
1	1226415	.	C	T	51.38
1	1226757	rs6690013	G	A	3094.72
1	1226889	rs609805	G	A	7389.14
1	1229111	.	A	C	39.16
1	1229114	rs2281459	C	A	1581.56
1	1229878	.	A	C	234.19
1	1231587	rs139600717	G	A	35.13
1	1231656	rs1749951	G	A	1088.45
1	1233271	rs77687980	G	A	102.92
1	1233576	rs117919883	G	A	1544.81
1	1233580	rs2297234	G	T	48786.7
1	1233731	.	CCCCAGG	C	576.86
1	1233941	rs1739855	T	C	37523.8
1	1234012	.	G	T	305.92
1	1234762	rs143128930	AG	A	2076.4
1	1234769	.	G	C	103.36
1	1235614	rs375828016	G	A	61.93
1	1236096	.	G	T	178.92
1	1238492	rs12408158	G	A	6198.01
1	1238551	.	G	A	83.98
1	1238583	rs145087137	G	A	565.17
1	1244907	.	C	T	112.99
1	1246004	rs2296474	A	G	275995
1	1246018	rs79155839	C	G	3937
1	1246390	rs144555782	C	G	1534.91
1	1247254	.	G	A	104.12
1	1247542	rs201097701	G	A	81.57
1	1247902	.	G	A	45.6
1	1249187	rs12142199	G	A	1363.97
1	1250188	rs201072145	C	A	337.91
1	1250228	rs2296473	G	A	1655.81
1	1250749	rs201419514	G	A	348.97
1	1254255	rs62623580	G	A	6970.6
1	1254436	rs1886773	A	G	34685.4
1	1254443	rs1886772	G	A	40831.1
1	1254841	rs10907179	C	G	115567
1	1255865	rs147512300	T	C	687.91
1	1258628	.	G	A	404.86
1	1259991	rs374573080	T	C	93.26
1	1262445	.	C	T	176.74
1	1262591	rs2296472	C	T	71757.3
1	1262701	rs199828648	G	A	725.97
1	1262875	.	G	A	82.4
1	1262961	.	C	A	33.15
1	1262966	rs307349	C	T	36529.4
1	1263085	rs150672559	G	A	279.91
1	1263144	rs307350	G	A	117430
1	1263894	.	C	T	122.56
1	1267046	rs78847442	C	T	7774.42
1	1267118	.	G	A	467.91
1	1267165	.	C	G	41.91
1	1267290	.	A	T	448.91
1	1267325	rs200330269	G	GC	1492.76
1	1267971	rs200424163	C	T	186.19
1	1268159	rs3813210	C	T	1594.87
1	1268195	rs3813211	G	A	1489.14
1	1268701	rs200580453	C	G	98
1	1269004	rs140035477	C	T	1271.91
1	1269090	.	CG	C	139.09
1	1269213	.	C	T	52.05
1	1269226	.	C	T	85.03
1	1269262	rs142902721	C	T	113.99
1	1269399	.	C	T	77.13
1	1269432	rs147441599	C	A	302.16
1	1269458	.	C	T	89.54
1	1269554	rs307377	T	C	20038.6
1	1271750	rs370205492	C	T	312.29
1	1271942	rs111315662	C	T	1010.45
1	1273569	rs191759160	G	C	44.37
1	1275617	rs200061154	G	A	79.91
1	1275708	.	A	AG	277.86
1	1275714	rs185295403	C	T	236.93
1	1275716	rs112871502	T	A	2282.65
1	1277141	.	C	T	142.98
1	1277184	rs201343862	G	A	202.46
1	1277194	.	G	A	171.4
1	1277533	rs307362	T	C	13440.7
1	1277735	rs140992194	G	A	131.09
1	1288937	rs192450263	G	A	83.36
1	1289234	.	C	CT	488.91
1	1289911	rs4970365	G	A	27267.4
1	1290662	.	T	C	148.8
1	1291159	rs201260508	GA	G	1134.33
1	1291161	.	A	G	44.57
1	1293812	.	C	T	78.06
1	1296611	rs113035485	G	C	3817.91
1	1296691	rs2765025	C	G	167645
1	1309185	rs111933693	T	C	1019.91
1	1309557	rs3736374	C	G	1229.97
1	1309567	rs199844974	G	A	1157.97
1	1310074	rs2765035	C	G	7686.04
1	1322651	.	T	G	467.91
1	1322735	rs146506266	G	A	2946.91
1	1322736	rs139345631	G	A,C	5132.23
1	1323143	rs35654872	CCT	C	301.02
1	1325786	.	G	GTGT	1747.86
1	1330726	rs1240746	A	G	24618.7
1	1334052	rs3831366	CTAGAG	C	47189.3
1	1334613	rs376963263	G	C	59.39
1	1337667	rs148498557	C	T	322.91
1	1341185	rs17160977	A	G	2704.91
1	1342612	rs2275915	G	C	14010.3
1	1361555	rs1695848	T	C	809.05
1	1361569	.	C	T	47.58
1	1361595	rs199887791	G	A	36.31
1	1361633	rs12022947	G	A	8548.16
1	1361641	rs12030806	C	T	8869.15
1	1361652	rs148985659	G	A	53.74
1	1372497	.	C	T	389.99
1	1372668	rs140319325	C	T	456.06
1	1372863	.	C	T	332.91
1	1372878	.	G	A	244.91
1	1374513	.	C	T	255.96
1	1374805	rs2275916	G	C	35.05
1	1374834	rs1892289	A	G	4252.17
1	1375185	rs1240699	G	C	928.52
1	1386089	rs149262155	C	T	136.92
1	1386090	.	G	T	472.92
1	1387447	rs146946254	C	T	1027.97
1	1387514	.	C	T	1607.97
1	1387726	rs9793066	A	G	56320.4
1	1387764	rs9793256	G	A	84847.4
1	1389695	rs35096659	C	T	19710.5
1	1389844	.	C	T	43.13
1	1389886	rs112630825	G	A	461.75
1	1390875	rs1781147	C	T	20827.4
1	1390930	rs191626050	G	A	161.11
1	1391304	rs1695873	T	C	31931.1
1	1391562	rs79835757	G	A	11911.9
1	1391597	rs71628970	T	C	13021.4
1	1394608	.	A	G	539.91
1	1396238	rs72896283	G	T	104905
1	1398040	rs141015579	A	G	87.05
1	1403800	rs201132525	G	A	865.97
1	1403814	rs146537972	C	T	14744.1
1	1403972	rs111566296	C	CG	62224.5
1	1404001	rs149123833	G	T	11344.1
1	1404016	rs12089719	G	A	50816.5
1	1407538	rs78689788	C	G	952.09
1	1407554	.	T	C	69.26
1	1412658	rs144868573	C	T	337.92
1	1414070	rs200050752	C	T	123.76
1	1416272	.	G	A	653.12
1	1417576	.	C	T	202.98
1	1417581	.	C	T	111.99
1	1417587	rs181312132	C	T	1539.77
1	1417601	rs143314466	G	A	89.95
1	1417696	rs819970	C	G	36090
1	1417949	rs140814128	A	G	585.91
1	1418004	rs819972	T	C	126390
1	1420356	.	C	A	216.26
1	1420466	rs200026807	T	A	345.01
1	1420532	rs185762308	C	T	175.21
1	1420569	rs370138022	GCCCTC	G	1117.27
1	1421531	rs819976	C	A	104236
1	1421991	rs860213	G	A	88444.1
1	1423267	rs819977	A	G	174513
1	1425700	rs819980	T	C	125931
1	1425816	rs149187984	G	A	13331.5
1	1426003	rs143153541	G	A	4245
1	1430968	rs189192055	A	T	2276
1	1430985	rs139902189	C	T	14046.5
1	1431060	rs9792997	T	C	802.96
1	1431128	.	G	T	464.98
1	1431159	rs201844668	G	A	51.92
1	1431163	rs140441570	G	A	251.82
1	1431165	rs9792879	C	T	18364.5
1	1444542	rs28573899	G	T	4032.81
1	1447938	.	C	T	110.63
1	1448100	rs143610735	A	G	192.64
1	1451380	rs9439458	T	C	39255.3
1	1451489	rs9439459	T	C	20353.2
1	1452551	rs1619925	G	A	42.41
1	1453090	.	C	T	115.95
1	1455579	rs192026897	C	T	83.94
1	1455586	rs182976525	C	T	1097.01
1	1455652	rs2767471	G	T	529.21
1	1455871	.	C	G	249.91
1	1456068	rs2077540	G	A	878.97
1	1458107	rs377172843	C	T	45.9
1	1458150	rs1135025	T	C	519.96
1	1458237	rs138532467	G	A	937.61
1	1458255	rs28675990	T	G	7537.05
1	1458285	rs6675874	A	G	3303.41
1	1458311	.	C	CA	171.16
1	1458315	.	T	G	41.01
1	1458954	rs3737714	C	T	8655.47
1	1459604	.	A	G	596.91
1	1459624	.	C	T	580.66
1	1460696	.	A	G	416.91
1	1460699	rs112308966	A	G	283.91
1	1461841	.	G	T	105.91
1	1461876	.	C	T	428.91
1	1463179	rs200868669	G	A	1268.91
1	1463270	rs186559924	T	C	522.81
1	1469263	rs6681228	G	T	8696.22
1	1469316	rs368283147	A	G	152.91
1	1469341	rs141883472	C	T	423.97
1	1469488	rs377549055	C	T	217.92
1	1469546	rs3128344	G	A	27128.1
1	1469598	rs9439464	C	G	7572.55
1	1469599	rs3128343	G	C	6356.22
1	1469606	rs35611435	C	T	7028.89
1	1470621	.	C	T	453.03
1	1470745	.	G	T	93.91
1	1470892	rs1106226	G	A	6620.74
1	1470999	.	C	T	166.07
1	1471162	rs376624221	G	A	324.93
1	1479186	rs145399149	C	A	13442.2
1	1479333	rs7533	A	G	106009
1	1480085	rs11806797	G	T	453.19
1	1480226	rs116703397	C	T	17543.5
1	1534710	rs79079518	G	C	6563.89
1	1551927	rs7418389	T	C	4270.81
1	1558792	rs12755088	T	C,G	8404.28
1	1560655	.	A	C	30.74
1	1560946	rs371725342	C	T	84.06
1	1562072	rs184093072	G	A	189.58
1	1562080	rs187839862	C	T	447.9
1	1562437	rs28510084	C	G	4959.35
1	1562536	rs11544452	G	A	2991.59
1	1562706	.	C	T	188.92
1	1563100	rs76957527	C	T	109.8
1	1563248	.	G	T	184.83
1	1563371	.	C	T	226.94
1	1563400	.	A	G	139.92
1	1563402	.	G	A	270.92
1	1563545	.	C	G	105.91
1	1563702	rs142836393	A	G	971.99
1	1563789	rs74892851	C	A	2784.81
1	1564712	rs61774907	G	T	2654.67
1	1564952	rs112177324	TG	T	1173.53
1	1565004	.	C	T	190.55
1	1565823	rs144669615	C	T	39.27
1	1567762	.	C	CG	87.85
1	1571649	.	C	T	95.21
1	1571661	.	G	C	107.97
1	1571829	rs147836863	A	G	5574.48
1	1571841	rs150949339	A	C	3773.98
1	1571888	.	G	A	871.77
1	1572139	.	T	C	633.91
1	1572245	.	C	T	465.91
1	1572355	rs375742587	G	A	378.82
1	1572358	rs369348670	G	A	403.83
1	1572384	rs146043578	C	T	1858.61
1	1572409	.	C	A	422.98
1	1572530	rs190165683	A	C	1128.81
1	1572533	.	C	T	409.91
1	1572707	.	G	A	435.98
1	1572708	rs181808394	C	A	713.93
1	1572709	rs28498915	G	A	270.91
1	1572724	rs187245188	C	A	2147.6
1	1572750	.	C	A	185.93
1	1572754	.	T	C	203.56
1	1572870	.	A	G	973.97
1	1572893	.	G	A	849.74
1	1572935	rs118121437	C	T	4259.59
1	1572939	rs28688376	T	C	8951.64
1	1573070	.	G	A	2062.58
1	1573078	rs201088964	A	G	3166.39
1	1573095	rs191077132	G	A	1640.97
1	1573178	rs117061368	C	G	12940.6
1	1573181	rs138980727	C	A	28983.1
1	1575616	rs80012316	T	C	23111.4
1	1575679	.	C	T	270.91
1	1575715	.	C	T	1095.92
1	1575743	.	C	T	219.91
1	1575784	rs200227742	C	T	11310.7
1	1575785	rs373009511	G	A	12717.3
1	1575836	rs72468213	C	G	38894.7
1	1575845	.	G	A	1260.97
1	1576477	rs28576122	G	A	193.11
1	1576978	rs371379289	T	C	35.09
1	1577003	rs142548808	C	T	987.27
1	1577180	rs150540375	C	T	67.45
1	1577252	.	G	A	524.74
1	1577669	.	C	T	592.92
1	1580524	rs201539299	C	T	3600.96
1	1580738	rs149767621	T	A	33853.8
1	1581096	rs145723946	C	T	279922
1	1581110	.	G	C	967.91
1	1581116	.	G	C	2719.97
1	1581163	.	T	A	875.91
1	1581486	.	C	T	585.97
1	1581508	rs200574274	T	C	1647.49
1	1581759	rs61774915	G	A	36228.7
1	1581833	.	T	C	1315.81
1	1582106	rs79942991	T	C	232060
1	1585597	rs7531938	A	G	6306.42
1	1585642	rs3936009	G	T	5773.69
1	1586746	rs200962049	T	C	986.97
1	1586747	rs202232533	C	A	1014.97
1	1586752	rs11486023	T	C	127124
1	1586768	.	C	T	656.91
1	1586816	rs115880964	C	T	5537.9
1	1586834	rs368251397	A	T	945.91
1	1586938	rs144413330	A	T	774.97
1	1588670	rs61774958	G	A	114070
1	1588717	rs61774959	G	A	119551
1	1588737	rs61776760	C	T	94813.6
1	1588743	rs61776761	A	T	67057.6
1	1588744	rs79724854	AGCG	A	184822
1	1597444	rs200790419	A	G	113.22
1	1599812	rs12729295	C	T	40807.9
1	1599837	rs202089060	G	A	205.91
1	1599861	rs368042065	G	A	401.91
1	1601525	rs370941743	A	G	803.91
1	1601615	.	CATCA	C	1309.86
1	1606854	rs373532361	C	T	587.81
1	1606869	rs185701787	C	T	127.91
1	1607056	.	C	A	52.98
1	1607574	.	C	T	83.61
1	1607686	rs144293222	A	G	6365.92
1	1608100	.	C	G	52.76
1	1608229	rs143080014	C	T	19714.4
1	1608272	.	C	T	1171.81
1	1633224	.	C	G	226.04
1	1634872	.	C	T	96.16
1	1634881	.	G	C	44.39
1	1635004	rs874516	T	C	26173.9
1	1635011	rs1059811	A	G	788.3
1	1635022	rs1136978	A	G	1864.1
1	1635095	.	C	G	203.96
1	1635108	rs11488590	G	A	9966.64
1	1635407	rs74045976	A	G	501.91
1	1635535	.	G	A	197.96
1	1635565	rs11488591	C	T	9045.23
1	1635619	rs2076329	T	C	18876
1	1635654	rs200450180	G	A	193.94
1	1635698	rs191370401	C	T	378.92
1	1635749	rs55880629	C	A	16747.9
1	1635928	rs2072922	G	A	6659.6
1	1635943	rs1534950	A	C	6970.73
1	1635979	rs1534951	G	C	8974.41
1	1636044	rs1059822	G	A	31170.9
1	1636112	rs4288535	G	A	15905.9
1	1637091	.	G	C	220.29
1	1638897	rs201956539	A	G	146.87
1	1638925	rs200982240	C	T	15028.1
1	1639046	rs138369165	C	G	9711.48
1	1639687	rs200014331	G	A	4615.69
1	1640167	rs372272994	C	T	37.83
1	1640176	rs374271015	G	C	63.55
1	1640177	rs368433828	G	A	65.51
1	1640209	rs377204166	C	T	105.09
1	1643740	.	C	T	820.74
1	1643954	.	T	A	66.81
1	1644312	rs111250154	C	T	44.01
1	1644718	.	C	T	1948
1	1644740	rs200767269	T	C	2701.49
1	1645050	rs77869096	C	T	10510.5
1	1645066	.	T	A	544.12
1	1645093	rs80318714	C	T	3007.67
1	1645366	rs7528782	A	G	4662.78
1	1645399	rs199621363	A	G	267.51
1	1645511	rs192900125	C	G	77.47
1	1647814	rs72901775	T	C	302313
1	1647871	rs72909014	T	C	294135
1	1647893	rs144636354	C	CTTTCTT	8.59019e+09
1	1647928	rs1883424	A	G	105309
1	1647939	rs200601104	T	C	2290.91
1	1647968	rs146207119	C	CAT	172343
1	1650787	rs1137003	T	C	376694
1	1650797	rs1059830	A	G	372850
1	1650801	rs1137004	T	C	421052
1	1650807	rs1137005	T	C	305954
1	1650832	rs72909030	A	G	420986
1	1650845	rs1059831	G	A	309182
1	1650917	rs148518955	T	C	3506.81
1	1650920	rs36191908	G	A	195018
1	1650939	rs201741924	G	A	298954
1	1650940	rs74345479	G	A	293677
1	1650942	rs75972011	A	G	301432
1	1653004	rs36039898	T	C	159581
1	1653028	rs16825265	C	T	176678
1	1653077	.	A	C	777.91
1	1653110	rs188565066	C	T	612.91
1	1653111	rs181359165	C	G	654.91
1	1654007	rs199558549	A	T	1437.53
1	1654011	.	TAC	T	222.45
1	1654013	rs74045997	C	G	4059.38
1	1663925	.	G	C	91.92
1	1666175	rs61777509	C	T	40382.6
1	1666224	rs200147382	G	A	298.91
1	1669734	rs80140081	G	T	29925
1	1669748	rs115554296	A	G	20782.2
1	1670432	.	T	C	360.8
1	1670448	.	AG	A	2836.89
1	1670492	.	C	T	601.96
1	1670546	rs201173912	G	A	3603.42
1	1670958	rs146637450	C	G	6719.07
1	1671087	.	C	T	161.13
1	1677182	.	C	A	84.55
1	1684311	rs148074846	C	T	533.99
1	1684472	rs7407	C	T	4602.89
1	1685677	.	C	T	188.93
1	1685921	rs139385870	TCCCTGGGACCGAAGTCGCCCCA	T	78266.4
1	1686003	.	TC	T	519.86
1	1686040	rs4751	G	T	40697.8
1	1686067	rs185484285	C	A	353.91
1	1686081	rs75816936	G	A	1074.91
1	1686790	rs144964305	G	A	2511.97
1	1686804	.	C	T	1335.91
1	1686901	rs149320521	C	T	1823.97
1	1688120	.	G	A	692.97
1	1688586	.	C	CA	1084.77
1	1688587	.	A	AC	1505.86
1	1688592	.	A	C	499.61
1	1688600	.	T	C	93.85
1	1688734	.	G	A	595.91
1	1688746	rs200063038	G	A	1468.81
1	1689870	rs373366563	G	A	507.91
1	1696659	rs5021859	A	G	93912.1
1	1735988	rs200842912	G	T	228.97
1	1737900	rs17363334	C	T	190.92
1	1846765	rs2247560	G	A	2899.5
1	1847856	rs2748986	G	T	3927.31
1	1847886	rs75687095	C	T	146.38
1	1847979	rs28581776	T	C	3233.06
1	1848160	rs28634421	A	G	25888.8
1	1848231	rs200800474	G	A	2519.81
1	1848287	rs201706077	G	A	410.91
1	1849305	rs377727020	C	T	352.91
1	1849529	rs28640257	A	G	50248.7
1	1849530	rs4459050	T	C	10528.9
1	1849744	rs1884455	G	A	11271.9
1	1849746	rs189993407	C	T	914.81
1	1854109	rs2803348	A	G	54615.4
1	1854192	rs138422919	C	T	1034.01
1	1854546	rs28633659	C	T	2874.36
1	1854971	rs201273502	G	A	324.2
1	1854981	.	G	A	100.08
1	1855165	rs376247252	C	T	597.97
1	1855243	.	C	T	257.91
1	1855319	rs2295362	C	T	9754.86
1	1858071	rs41315326	G	T	164.11
1	1858161	rs78807865	C	T	206.97
1	1858309	rs941530	T	C	11960.2
1	1859131	rs4648734	C	T	4770.07
1	1859176	rs45489198	T	C	3533.65
1	1887019	rs28548017	A	G	230609
1	1887091	rs139735565	CG	C	43933.7
1	1887111	rs3838975	GC	G	40631.7
1	1887137	rs181015303	C	A	1969.81
1	1887245	rs28575980	G	A	22843.7
1	1888193	rs3820011	C	A	9926.04
1	1891366	.	C	T	295.91
1	1891448	.	CAG	C	386.86
1	1895157	rs78867165	G	A	377.91
1	1895177	rs7523728	C	T	18289
1	1896318	.	C	T	76.93
1	1896333	rs61734005	G	A	558.98
1	1896440	rs16824585	G	A	11269.3
1	1897776	rs181885281	G	A	286.92
1	1897786	rs377223989	G	A	299.91
1	1897960	rs61734009	G	A	104.21
1	1900106	rs61233860	T	TCTC	4.29505e+09
1	1900156	rs149242959	C	T	868.91
1	1900186	rs35269416	T	C	28612.6
1	1900232	rs16824588	T	C	51763.7
1	1900284	rs78960667	C	T	1198.91
1	1903470	rs144786593	C	T	338.91
1	1905485	rs117346635	C	T	732.02
1	1905537	.	G	A	36.96
1	1905565	rs77196972	C	T	2077.23
1	1916806	rs3795281	C	T	501.91
1	1916890	rs3795280	C	T	74070.2
1	1916930	.	C	T	334.91
1	1922303	rs13303195	C	T	56584.8
1	1922309	.	T	C	134.91
1	1956362	rs2376805	G	A	66490.5
1	1956489	.	C	T	205.95
1	1956734	rs116241010	C	T	504.97
1	1956735	rs199632472	C	T	383.91
1	1956971	rs200593470	G	A	2654
1	1957037	rs2229110	T	C	52038.2
1	1957130	.	C	T	430.91
1	1958989	rs181895553	G	A	119.33
1	1959709	.	G	A	186.92
1	1959756	rs201253703	C	T	582.63
1	1960674	rs28408173	C	T	4404.88
1	1961095	.	A	C	274.91
1	1961408	rs28431879	C	T	53393.6
1	1961466	rs28398772	C	T	17153.8
1	1986822	rs70937049	T	A	3318.56
1	1986847	rs199562589	C	T	139.92
1	1987889	rs70937051	C	T	2504.73
1	1987935	.	C	T	193.98
1	1987993	rs12184	T	C	58156.3
1	1991014	rs1878745	A	G	30815.1
1	2002709	rs75358283	A	G	170.39
1	2002788	rs78968431	G	A	295.43
1	2002807	rs113197144	C	T	240.74
1	2002814	rs117631420	A	G	300.17
1	2002819	rs117005246	G	A	227.12
1	2005740	rs2459986	T	C	4095.78
1	2066685	.	C	T	406.97
1	2075814	rs3128303	C	T	179.92
1	2080339	.	T	C	457.91
1	2080351	.	A	G	582.91
1	2080395	rs70937052	C	T	242.91
1	2103506	rs2280272	C	G	4963.46
1	2103836	rs201778648	C	T	168.06
1	2113565	rs262688	T	G	25090.9
1	2113590	rs201250599	T	G	858.97
1	2113838	.	TGGG	T	1059.92
1	2113843	.	G	C	452.97
1	2113844	.	T	A	489.97
1	2114010	.	G	A	85.95
1	2114012	.	G	A	99.95
1	2115989	rs45536443	C	T	2082.91
1	2116008	.	A	G	630.91
1	2116158	.	G	A	143.91
1	2116695	.	G	A	167.92
1	2116723	rs11553732	G	A	260.91
1	2116739	rs371058786	A	G	200.91
1	2117558	rs3123595	C	T	131.09
1	2121118	rs2503701	C	T	33361.9
1	2125163	.	C	A	79.96
1	2125172	rs1058411	G	A	3636.79
1	2125620	.	G	A	100.73
1	2125621	.	C	T	101.26
1	2129535	.	C	T	1232.91
1	2130229	rs138009809	T	C	105.64
1	2130262	rs144802031	C	G	612.8
1	2161016	rs201274840	A	C	65.31
1	2235264	rs200904079	C	T	116.13
1	2235507	rs185754530	G	A	278.42
1	2235991	rs117443908	C	T	397.03
1	2255524	rs3737638	C	T	63.6
1	2255592	rs200444258	C	T	30.07
1	2268280	rs200296371	T	C	79.59
1	2268339	rs370664967	C	T	80.89
1	2286920	rs55721639	C	T	1684.38
1	2286947	rs1039100	A	G	37666.9
1	2288852	rs2645087	G	A	21228.2
1	2288949	rs181793823	C	T	807.91
1	2289030	rs149332265	C	T	940.91
1	2289993	.	A	G	146.91
1	2290119	.	C	T	105.92
1	2303963	rs150033759	C	A	198.12
1	2303998	.	C	T	225.92
1	2310470	rs903902	A	T	4421.74
1	2316583	rs12565955	C	T	110.41
1	2317201	rs146277632	T	C	1568.81
1	2317350	.	C	G	692.91
1	2330959	rs201571696	G	A	439.91
1	2332327	rs377673649	C	T	1349.91
1	2332391	rs12037485	C	T	50489
1	2337277	rs11586985	C	T	959.49
1	2340200	rs2494598	T	C	37030.2
1	2343915	.	C	T	81.94
1	2408110	rs79733537	G	C	617.15
1	2409892	rs12727342	A	G	28404.4
1	2411376	rs200040569	G	A	426.91
1	2411451	rs10797428	A	G	61954.1
1	2411797	.	C	G	159.91
1	2418602	rs115128681	C	T	154.53
1	2418625	rs7512269	C	T	3878.52
1	2419123	.	G	A	320.91
1	2419177	.	G	A	546.91
1	2421359	.	A	ACAG	583.86
1	2422614	rs2477699	G	A	86044.3
1	2422701	.	A	G	472.91
1	2426366	.	G	A	151.75
1	2428418	rs373331018	G	A	1207.97
1	2430118	.	T	G	32.5
1	2430617	rs2296442	C	T	36529.8
1	2431096	.	C	T	85.92
1	2431099	rs145549953	A	G	98.91
1	2431102	rs138167803	A	G	91.91
1	2433601	rs184570171	C	T	294.87
1	2433773	rs181993963	G	A	83.44
1	2433830	.	G	A	62.99
1	2433900	rs12736998	C	T	2990.4
1	2434231	.	G	T	125.16
1	2434464	rs140865768	C	T	70.91
1	2435451	rs200322093	C	T	101.62
1	2435738	rs114371513	G	A	94.95
1	2435758	.	C	T	492.98
1	2436052	rs200636832	C	T	897.97
1	2436222	rs368296037	G	A	902.81
1	2436242	.	G	C	262.91
1	2436404	rs113392853	G	C	156.55
1	2436477	.	G	C	103.61
1	2436605	rs148616986	G	A	266.66
1	2436675	.	C	T	47.75
1	2441358	rs2494620	T	C	6330.44
1	2441392	rs2494619	T	C	5411.33
1	2442725	rs75446445	C	A	7764.73
1	2442801	.	G	A	785.91
1	2443112	.	A	C	73.92
1	2444341	rs181503030	G	A	2273.81
1	2444414	rs7535528	G	A	73590.5
1	2444470	rs114254488	C	T	917.97
1	2445406	rs2247308	A	G	74062.3
1	2446960	rs2236394	T	C	24196.4
1	2446990	rs12068466	G	A	255.97
1	2447186	.	C	T	55.09
1	2451229	rs140815099	G	A	34.74
1	2451424	.	C	T	41.73
1	2451865	rs201806222	C	T	289.92
1	2452266	rs181980825	C	T	668.91
1	2452321	rs76188199	C	T	1102.97
1	2452357	rs2494636	G	A	26522.1
1	2452569	rs2985862	T	C	162198
1	2453163	rs78763061	G	A	16999.3
1	2458009	.	C	G	535.97
1	2461427	rs201003052	C	T	525.03
1	2488153	rs4870	A	G	5229.86
1	2489200	rs2234158	C	T	189.64
1	2491305	rs2234162	C	T	53.96
1	2491306	rs2234163	G	A	282.13
1	2493136	rs201811915	C	T	402.91
1	2494330	rs2234167	G	A	4438.34
1	2519721	.	G	T	32.85
1	2520000	.	T	C	778.91
1	2520302	rs6667564	T	C	23641.9
1	2520500	rs6701238	G	A	28437.5
1	2520527	rs6670198	T	C	23554.9
1	2523344	rs143856922	T	A	871.97
1	2523361	rs148615446	C	T	336.92
1	2523392	.	G	C	50.91
1	2524205	rs745368	C	T	31885.7
1	2524457	rs745367	T	C	17300.7
1	2525208	rs78027076	C	T	232
1	2526746	rs3748816	A	G	22603.3
1	2527477	rs200441153	C	T	1554.91
1	2527478	rs117851776	G	A	1256.91
1	2527971	.	C	G	99.96
1	2528133	rs2843401	T	C	39235.9
1	2535613	rs4648562	C	A	29067.7
1	2535758	rs4648652	A	G	38460.4
1	2537838	rs41300092	C	T	12629.8
1	2541269	rs10797440	A	G	37569.9
1	2560735	rs4648657	A	G	2647.9
1	2560882	rs4648658	G	A	11081
1	2560903	rs4648659	T	G	10118
1	2573121	.	G	A	115.06
1	2573199	rs4648662	A	G	22166.6
1	2575839	.	AGC	A	153.9
1	2576959	rs28547181	C	T	538.07
1	2704112	rs56328393	T	C	98.29
1	2704254	rs147185205	T	C	463.02
1	2938265	rs4576609	C	T	52453.8
1	2938407	rs4013154	CAGA	C	41277.6
1	2938442	.	C	T	226.91
1	2938480	rs151321102	G	A	710.91
1	2938652	.	C	G	227.91
1	2938697	rs3795262	T	G	42011.8
1	2938850	.	C	T	603.92
1	2938989	rs3795263	G	A	18894.8
1	2939160	.	G	A	614.91
1	2939409	rs12564513	G	A,T	42409.8
1	2979184	rs59243365	G	A	5821.62
1	2980680	.	A	G	35.62
1	2980793	rs12563622	T	C	5517.5
1	2980834	rs12562250	G	A	3641.69
1	2983963	rs2297828	G	A	441.79
1	2984087	rs2297829	C	A	1042.58
1	2985812	rs200480152	C	G	122.81
1	3301657	rs181709168	G	A	1073.97
1	3301675	rs2282197	A	G	1963.91
1	3301721	rs2282198	C	T	129862
1	3319346	.	C	G	676.91
1	3319488	.	C	T	157.91
1	3319571	rs372395047	C	A	116.93
1	3321495	rs79424834	G	A	858.95
1	3328358	rs870124	T	C	218824
1	3328470	rs138655327	C	T	650.97
1	3328659	rs2493292	C	T	405.91
1	3328728	.	C	T	414.91
1	3329140	rs368154998	G	A	650.81
1	3329182	.	C	T	91.99
1	3329263	rs115226069	C	T	37.4
1	3331154	rs201338158	C	T	32.98
1	3331193	rs3819970	G	A	913.15
1	3334515	rs150022595	C	G	3771.91
1	3342109	rs41303861	G	T	691.92
1	3342133	.	T	C	343.91
1	3342804	rs870171	G	T	45574.2
1	3347582	.	C	A	92.24
1	3348731	.	C	T	293.91
1	3350396	rs373722939	C	T	409.97
1	3350407	rs200223220	G	A	175.91
1	3350409	rs3748837	G	A	20911.9
1	3350424	.	G	A	242.91
1	3350425	rs2493270	A	G	14102.9
1	3379757	.	A	G	131.33
1	3379915	.	C	T	49.84
1	3379992	.	G	T	39.09
1	3379999	.	C	T	42.29
1	3380057	rs3806164	G	A	3383.79
1	3383724	rs367795113	C	G	300.4
1	3383898	rs6424078	A	G	10738.1
1	3388224	.	G	A	243.28
1	3388406	rs72633372	A	G	2039.68
1	3389727	rs2185639	C	T	80843.8
1	3389993	.	G	C	303.91
1	3390003	rs200517853	C	T	865.97
1	3391221	rs138263309	C	T	457.97
1	3394456	rs4638054	T	C	125243
1	3394539	rs201865831	C	T	408.91
1	3394561	rs371544360	C	T	245.91
1	3394960	rs199906377	G	A	219.91
1	3395039	rs10797395	G	A	142343
1	3395174	rs61734742	C	A	12648.2
1	3396483	.	T	C	87.91
1	3397188	rs2487677	T	C	29352
1	3407043	rs2794321	G	T	1066.15
1	3407545	rs75327990	C	T	575.14
1	3410309	.	C	T	216.06
1	3410410	rs61910697	C	T	959.22
1	3410581	rs61746168	G	A	1417.65
1	3410644	rs61742508	A	G	1092.06
1	3410973	rs12075570	C	T	252.78
1	3410980	rs200852997	T	G	77.01
1	3411038	rs61730954	G	A	247.23
1	3411184	rs78747258	G	A	451.85
1	3412418	rs41315290	G	A	862.83
1	3413168	rs149711898	C	T	212.07
1	3413836	rs199595618	G	A	404.08
1	3413868	rs4648506	C	G	5651.76
1	3415677	rs142212475	C	T	507.95
1	3416449	rs7553399	C	A	5316.75
1	3417211	rs61742846	G	A	195.77
1	3417353	rs150833958	G	A	215.02
1	3417645	rs149336788	G	T	287.91
1	3417720	rs139665862	G	A	824.98
1	3417752	rs368037399	C	T	230.97
1	3418346	rs368784276	C	T	241.65
1	3418391	rs4648508	C	T	17269.2
1	3418458	.	T	C	167.98
1	3421750	.	G	A	234.91
1	3421897	rs2821008	A	G	5185.67
1	3421958	.	CG	C	1352.09
1	3421959	rs200837804	G	C	1854.83
1	3421962	.	C	CCCG	105.38
1	3422144	rs2105305	G	C	906.05
1	3422642	rs2247236	A	G	822.91
1	3424388	rs947345	G	A	6525.58
1	3424508	rs41315296	G	A	4895.26
1	3425183	rs61735125	G	A	8412.42
1	3425722	rs117113675	G	A	1189.66
1	3426594	rs2821005	A	G	1195.48
1	3427298	rs79653272	G	A	1556.02
1	3427351	rs2821000	A	G	1359.39
1	3427485	rs2794360	G	A	5242.76
1	3427514	rs146093263	GCACACGCCCCCACC	G	26844.5
1	3428110	rs143945772	G	A	663.07
1	3428160	rs2820999	T	G	42915.5
1	3428582	rs57542881	G	A	622.97
1	3428608	rs11585362	G	A	44232.8
1	3428747	rs2820998	T	C	3147.79
1	3431226	rs372060403	C	T	61.01
1	3432095	.	G	C	45.93
1	3440647	rs2794322	T	C	24220.2
1	3440796	rs201188429	G	A	207.91
1	3440803	.	G	A	288.91
1	3440824	rs10797399	G	A	18991
1	3447797	rs4648521	G	A	261.67
1	3496479	rs2794340	T	C	9170.46
1	3511934	rs7513275	A	G	16253.9
1	3519179	rs2794330	C	T	11955.9
1	3519196	rs143678650	G	A	237.92
1	3542312	rs200029021	T	G	108.87
1	3544235	rs5772111	TA	T	100531
1	3544243	.	C	T	558.91
1	3544922	.	C	T	349.91
1	3545175	rs147637374	GTTCTGGGAGCTCCTCCCCC	G	136504
1	3548136	rs2760321	T	C	93427
1	3548138	.	C	T	392.97
1	3548704	.	T	C	736.91
1	3548944	rs143362762	G	C	1041.91
1	3549909	.	G	A	401.91
1	3550009	rs115630424	G	A	240.91
1	3551792	rs2296034	G	A	30306.9
1	3552606	.	A	AG	199.88
1	3552607	rs77144466	G	A	639.84
1	3552608	.	G	A	142.94
1	3563158	rs189922713	C	T	936.97
1	3563221	.	G	A	411.91
1	3563282	.	G	A	386.91
1	3563293	.	G	T	326.91
1	3598910	rs1801173	C	T	2696.33
1	3599750	rs57492244	TG	T	12768.5
1	3607520	rs3765730	G	A	8860.02
1	3624071	.	C	CTG	6665.75
1	3624196	.	C	T	698.91
1	3638659	rs192239892	G	A	368.91
1	3638674	rs1801174	C	T	65085.8
1	3639987	.	C	T	132.91
1	3640085	rs6424091	C	G	9447.42
1	3644349	rs2181486	A	G	1369.36
1	3644374	rs2146657	A	G	1143.35
1	3644669	rs2236367	C	T	6227.78
1	3644710	.	C	A	386.92
1	3644715	rs12046074	C	T	7745.57
1	3644746	.	C	T	210.97
1	3644754	rs12048341	T	C	6132.58
1	3645835	rs2254530	C	A	18324
1	3645844	rs2096224	G	A	24485.2
1	3646137	rs11589885	C	T	22868.7
1	3646192	rs1885867	G	A	28485.6
1	3646214	rs1885866	T	C	22806.9
1	3649403	rs61735051	G	A	6237.06
1	3649562	rs9662633	G	A	2068.74
1	3659742	rs2298223	C	T	5337.49
1	3662542	.	C	T	595.91
1	3669172	rs41315312	C	T	12689.4
1	3669201	rs10797410	A	G	28532.5
1	3669205	rs10910021	C	G	32036.5
1	3669264	.	G	A	394.91
1	3670632	rs117895136	C	T	230.91
1	3670652	rs149705892	TTGTC	T	42927.5
1	3670817	rs188540862	C	A	1288.91
1	3672130	.	C	T	1104.91
1	3673416	.	A	G	494.91
1	3673463	rs147861439	G	A	366.91
1	3673471	.	T	A	104.92
1	3677933	rs1181883	T	C	12975.5
1	3678000	rs148373212	C	A	438.97
1	3679887	rs141116417	G	A	80.92
1	3679902	rs202115446	C	A	255.91
1	3679969	.	T	C	544.91
1	3680333	rs75853003	C	T	6394.58
1	3683784	rs185772802	C	T	79.91
1	3683914	rs2275839	T	A	10935.9
1	3686361	rs117429207	G	A	851.97
1	3687889	rs76581100	C	T	16922.9
1	3688030	rs3737592	C	G	315.91
1	3688073	rs199600877	G	A	1226.91
1	3697686	.	G	C	1660.81
1	3697733	rs182714668	A	G	2269
1	3700513	.	C	T	48.39
1	3701663	rs2298227	T	C	8106.88
1	3703577	.	C	T	127.37
1	3703698	rs41307854	A	G	130.91
1	3703710	rs2253143	G	A	34653.3
1	3703775	rs185649278	C	T	257.91
1	3713027	rs117033631	G	A	736.03
1	3731965	rs12728401	G	A	2414.23
1	3732034	.	C	T	748.97
1	3732103	rs4648409	T	C	21863.9
1	3732782	rs6703035	T	C	32389.4
1	3732980	rs188855232	C	T	189.9
1	3739745	rs148840465	C	T	5321.97
1	3743319	rs6663840	G	A	76863.9
1	3745924	rs2275831	G	A	44738.2
1	3746484	rs2275829	T	C	25358.2
1	3746501	.	T	C	727.91
1	3747580	rs6424058	C	T	21349.4
1	3747603	rs6413779	T	C	47463.2
1	3750491	rs148927222	C	T	861.97
1	3753136	rs2275824	A	T	78408.2
1	3755675	rs1891941	T	C	119562
1	3755707	rs185009188	T	C	2492.91
1	3756155	rs2298224	T	C	25678.4
1	3756206	rs138757059	T	C	2071.97
1	3756226	rs61746709	C	T	6149.9
1	3759784	rs10797347	A	G	49403.9
1	3759889	.	TA	TAAA,TAA,T	1292.62
1	3761479	rs2275822	C	T	42821.2
1	3761829	.	G	A	415.91
1	3764133	.	C	T	661.91
1	3765187	rs200411994	C	T	1472.81
1	3775226	rs58941669	G	A	9520.4
1	3775385	.	C	T	314.97
1	3775454	rs4376673	C	G	18253.7
1	3782345	rs191694797	C	G	1092.97
1	3782530	rs140438463	C	T	113.93
1	3782608	rs10909809	C	T	9689.28
1	3786116	.	C	T	89.92
1	3786146	rs35969031	C	G	12799.6
1	3786189	rs1141070	G	A	9947.57
1	3786245	rs12738235	G	A	16015.8
1	3800118	rs12564400	A	G	2369.97
1	3800242	rs3205087	A	G	123438
1	3806463	.	G	A	874.91
1	3806643	rs4520357	T	A	48343.3
1	3807122	rs7513321	G	A	7686.37
1	3807258	rs12036962	G	C	14800
1	3807388	rs4131373	G	A	1054.97
1	3807450	rs10909820	C	A	16836
1	3807537	.	G	A	1110.91
1	3807593	rs4274008	G	C	324222
1	3809528	rs35157037	C	T	4690.35
1	3812710	rs10797352	T	C	471.92
1	3816683	rs113529609	A	G	1379.5
1	3816791	rs200126694	A	C	86.84
1	4771930	rs200936818	C	T	1587.91
1	4771952	rs200234894	C	G	3071.91
1	4772036	rs199654684	G	A	1222.91
1	4772053	rs1061968	T	C	183837
1	4772380	rs202046496	C	G	118.47
1	4772535	rs76065876	G	A	555.72
1	4772716	rs78250331	C	T	24271.1
1	4772717	rs242056	G	A	59325.1
1	4832552	rs202026791	C	T	484.91
1	4834565	rs117864953	C	T	2304
1	5875866	rs140697781	G	C	388.91
1	5923501	rs144096137	C	G	7489.9
1	5923502	rs372580754	G	A	3729.97
1	5926507	rs555164	T	C	12015.8
1	5927849	.	G	C	67.91
1	5934722	rs2297790	G	A	66.96
1	5934980	.	T	C	210.91
1	5935110	rs138025088	G	A	2124.69
1	5935162	rs1287637	A	T	42210.5
1	5935222	rs963030	T	C	3998.68
1	5937168	rs3747992	G	A	69245.4
1	5937253	rs77973802	C	T	655.91
1	5937327	rs3747990	C	T	2553.58
1	5939544	rs11121915	T	G	215117
1	5939554	.	TG	T	2881.92
1	5948677	rs2282281	G	A	174509
1	5964854	rs191602135	C	T	3200.15
1	5965381	rs12120967	C	T	14865.6
1	5965444	rs185572258	G	A	1806.91
1	5965823	rs201903713	G	A	364.91
1	5987696	rs7520105	T	C	5477.58
1	5993313	rs117898549	T	C	686.91
1	5993402	rs192450719	C	A	490.91
1	6007194	rs201464887	C	A	1369.97
1	6008178	rs200684272	G	A	684.91
1	6021817	rs3747986	C	T	474.91
1	6038476	rs143323188	AG	A	4145.33
1	6046248	.	GAC	G	1494.86
1	6100590	rs200252793	T	TA	99.86
1	6100725	rs2294937	C	T	1432.85
1	6147488	.	C	T	267.91
1	6147539	rs143477926	C	T	1094.97
1	6147589	rs201593543	C	T	1080.97
1	6149053	rs2273043	C	T	142.47
1	6149122	rs2273042	G	A	114.07
1	6150426	rs183641398	C	G	727.6
1	6155332	rs1555144	T	C	13892.5
1	6155663	rs200563576	C	A	287.91
1	6158553	rs139957561	G	A	2106.49
1	6158562	rs2229002	A	G	24740.2
1	6161959	rs12758341	G	A	618.53
1	6162054	rs6696489	T	C	1571.15
1	6165419	rs1883768	C	T	8065.33
1	6166811	rs189056876	G	A	241.09
1	6169819	.	C	CG	475.75
1	6169830	rs117122185	A	G	1123
1	6170064	rs117517551	G	A	32.59
1	6170072	rs200695128	G	A	124.22
1	6170424	rs78789357	CG	C	133766
1	6181273	.	C	T	141.91
1	6184092	rs2843493	A	G	53359.5
1	6184619	rs140962968	G	A	147.98
1	6188546	rs2273034	G	A	4680.84
1	6189106	.	G	A	175.92
1	6190215	rs9434662	C	T	70797.1
1	6190315	rs17029184	C	T	39564
1	6191632	rs2235790	C	T	15155
1	6194347	rs3765452	T	G	88634.8
1	6195493	rs2250504	G	A	88897.9
1	6196493	rs7526887	A	G	196194
1	6196517	rs7513548	G	A	293536
1	6196869	rs2250358	A	G	56891.1
1	6196943	rs2746066	A	G	42365.9
1	6196951	rs2785582	T	A	42758.2
1	6202245	rs2273032	G	A	148519
1	6202341	.	G	T	821.91
1	6202464	rs200896752	G	A	438
1	6204161	rs17436816	G	A	603.91
1	6204222	rs17489787	C	G	16920.4
1	6204266	rs9435102	A	G	115591
1	6206758	.	G	A	139.91
1	6206867	.	G	T	65.96
1	6209265	rs41279496	G	T	8421.67
1	6209363	rs12565328	T	C	57514
1	6209478	rs138305801	G	A	269.91
1	6211183	rs9434711	G	A	107847
1	6214772	rs141326175	C	T	90.93
1	6215625	rs117508034	C	T	540.97
1	6215695	rs117780546	G	A	1031.91
1	6215736	rs12074369	C	G	135.91
1	6228144	.	C	T	562.91
1	6228175	rs199847206	G	A	567.91
1	6228180	rs58385986	A	C	40347.4
1	6252946	rs74804565	G	A	17648.7
1	6252965	rs112509219	CCA	C	27248.4
1	6252998	rs140570169	G	A	403.91
1	6253140	.	T	C	657.91
1	6253162	rs144560570	T	C	1090.97
1	6257784	.	C	CT	198.86
1	6266096	rs4908540	A	G	1406.46
1	6266740	.	C	T	242.92
1	6266793	rs72853039	G	C	2251.49
1	6267478	rs146060965	G	A	167.4
1	6267531	rs12070387	C	T	95.09
1	6267580	rs76112364	G	A	262.41
1	6269021	rs114798118	C	T	43.86
1	6269299	rs77916877	G	A	70.6
1	6269340	rs4908865	A	G	159.45
1	6270957	rs200628076	G	A	57.81
1	6271125	rs1052598	A	G	683.17
1	6272078	rs12073329	G	A	550.43
1	6272090	rs138727802	C	T	116.78
1	6272136	rs145358377	GA	G	1046.22
1	6272137	rs709208	A	G	3933.66
1	6272311	rs2272987	G	C	482.91
1	6272378	.	G	A	913.97
1	6272793	rs190342596	G	A	1396.97
1	6272813	rs2294711	C	T	5997.39
1	6273064	rs182607328	G	A	426.91
1	6273207	rs201773865	G	A	257.91
1	6278317	.	C	T	82.91
1	6278414	rs709209	A	G	27736.3
1	6278417	.	C	T	813.97
1	6279365	rs200559791	G	C	498.91
1	6279370	rs846111	G	C	30573.2
1	6279493	rs116863969	G	A	1311
1	6292127	rs142528979	G	A	1229.81
1	6293507	.	C	G	1231.91
1	6294548	rs146859278	C	G	1751.81
1	6305292	rs61760836	C	A	2351.06
1	6305303	rs61760837	C	A	2250.41
1	6310024	rs78132938	C	T	171.89
1	6311477	.	G	A	1118.97
1	6313933	.	C	T	99.06
1	6313938	rs12735670	C	T	20785.6
1	6314059	rs144345295	C	T	276.02
1	6314822	rs11590458	T	C	69697.4
1	6324665	rs201437597	G	T	187
1	6324753	rs146498455	G	A	473.99
1	6355065	rs35553413	G	C	1044.92
1	6387327	rs2076479	T	C	2975.49
1	6387528	rs6577571	G	A,C	2192.24
1	6399605	rs147559738	G	A	285.91
1	6399678	.	A	C	76.95
1	6445618	rs373815001	C	T	907.97
1	6445702	rs373937124	G	A	160.91
1	6473294	rs7529205	A	G	8456.95
1	6479040	rs2235687	G	A	375.51
1	6500329	rs370822322	A	G	334.72
1	6500675	.	G	C	57.97
1	6500712	rs367944375	C	G	264.84
1	6501044	rs2311045	C	G	3538.55
1	6504506	.	T	C	255.98
1	6508712	rs77656032	T	C	116.67
1	6508862	.	G	A	69.54
1	6511900	rs117053591	C	T	77.97
1	6517244	.	G	A	320.99
1	6520013	rs45518941	C	G	120.98
1	6520024	rs3138159	C	A	313.01
1	6520042	.	C	G	144.92
1	6520212	rs200806495	G	A	196.05
1	6524501	rs11800462	T	C	394.48
1	6525171	.	C	T	939.91
1	6527596	rs117494970	A	G	2402
1	6528468	rs76625876	C	T	424.55
1	6529135	.	C	T	440.91
1	6529443	rs730600	A	G	5022.91
1	6529550	rs200711247	T	G	955.91
1	6529748	rs943584	G	T	1107.81
1	6529752	.	G	C	276.91
1	6530435	rs2986753	A	G	1018.48
1	6530610	.	C	T	280.02
1	6530767	rs75081587	G	T	540.71
1	6530965	rs112662590	C	CG	14233.8
1	6531124	rs61740145	T	C	97.34
1	6531650	rs112471131	C	T	217.49
1	6532673	rs140202670	G	A	428.84
1	6533393	rs61741379	G	C	77.69
1	6534040	.	A	C	180.65
1	6535149	rs117505788	A	G	16194.2
1	6586070	rs7548042	C	T	191947
1	6586902	rs150423525	C	T	3110.49
1	6586916	.	A	C	393.91
1	6592630	rs17029612	A	G	12443.3
1	6592711	rs142713712	A	G	1589.97
1	6592800	rs17029613	T	C	1938.51
1	6593522	.	A	T	375.91
1	6593530	rs148670877	G	A	287.91
1	6593532	rs11122083	G	A	9280.92
1	6609559	rs11122091	C	A	62738.9
1	6609563	rs34630031	CAT	C	11416.9
1	6609735	rs200987775	T	C	1210.91
1	6609792	rs34858690	G	GT	32104.9
1	6614230	rs10864625	G	A	329.95
1	6614391	rs6693391	A	C	11500.3
1	6614415	rs6693400	A	G	11416.1
1	6614535	rs4908923	G	A	24567.3
1	6614558	rs200300475	G	A	131.98
1	6614571	.	C	T	60.3
1	6615469	rs75881102	G	C	754.62
1	6631166	.	A	G	1262.97
1	6631193	rs141817074	C	T	1061.97
1	6634676	rs202036695	C	T	188.91
1	6635188	.	T	G	104.91
1	6635231	rs10864628	A	G	117931
1	6635306	rs34160967	G	A	64716.3
1	6636456	rs75192825	T	C	1212.91
1	6636461	rs17492553	C	T	107284
1	6636463	rs79251103	C	T	1564.97
1	6637171	rs12040340	G	A	6193.48
1	6638995	rs150612979	C	T	530.91
1	6640687	.	C	T	67.91
1	6648390	rs200129640	C	T	312.91
1	6649277	rs17029628	T	C	6587.2
1	6659391	rs2232462	G	A	145.92
1	6659445	rs2232461	C	T	3065.36
1	6659505	rs2232460	G	A	14991.8
1	6679848	rs2072948	C	T	24567.7
1	6679855	.	CTTTT	C	2433.92
1	6680251	.	C	T	135.91
1	6688751	.	G	T	144.92
1	6692837	rs76280583	C	T	10963.2
1	6692942	.	A	T	1652.91
1	6693031	.	G	A	1445.91
1	6693097	rs3174820	A	G	51032.5
1	6694088	.	G	T	313.91
1	6694556	rs59818822	C	A	701.41
1	6694574	rs6804	G	A	10940.6
1	6694691	.	C	A	55.98
1	6695802	rs6577583	A	G	72517.8
1	6698399	rs140594822	C	T	1193
1	6700128	rs368564147	AT	A	2914.29
1	6700131	.	C	A	4909.97
1	6700131	.	CA	CAA,C	1819.1
1	6704599	.	A	T	343.91
1	6704635	rs200458	A	G	102948
1	6704778	rs140037951	C	T	231.91
1	6705879	rs76960766	A	G	1005.97
1	6711146	rs12145525	T	C	93803
1	6712997	.	C	T	463.91
1	6727792	rs186443155	A	G	167.91
1	6740953	rs375844990	C	T	609.91
1	6740989	.	G	A	967.91
1	7202190	rs970973	T	C	22420.1
1	7309611	rs184689680	G	A	896.91
1	7700638	.	G	A	284.91
1	7721951	rs112532394	C	T	6948.04
1	7723383	rs144520072	C	T	407.91
1	7723384	rs146648149	G	A	2558.91
1	7723408	rs142077866	C	T	2889.81
1	7723534	rs3737907	G	A	41343.4
1	7723588	rs3737906	C	T	1654.97
1	7723593	rs151133441	A	G	5777.39
1	7723901	.	G	A	478.91
1	7723957	rs12128526	G	A	52505.2
1	7724045	rs138123146	A	G	412.91
1	7724449	rs138663975	G	A	2018.91
1	7724489	rs200762060	G	A	1149.91
1	7724797	rs191079752	C	T	1132.97
1	7725149	rs142045456	G	A	307.91
1	7725284	rs4908671	C	A	1486.45
1	7737799	rs3011926	A	G	78795.8
1	7796415	.	G	T	202.92
1	7796529	.	C	T	461.91
1	7797352	.	T	C	432.91
1	7797503	rs41278952	C	G	7648.33
1	7797534	rs61743209	C	T	2832.49
1	7798087	.	C	T	455.91
1	7798423	rs186530445	C	T	866.97
1	7798572	rs145943085	G	A	411.98
1	7805862	.	A	G	825.91
1	7811215	rs10779689	A	G	315350
1	7833485	rs11576572	G	A	1477.81
1	7845014	rs202177206	G	C	197.09
1	7845087	rs697682	G	A	1439.05
1	7845567	rs2301491	C	T	2455
1	7847529	rs2859390	A	G	39035.1
1	7858518	.	C	A	249.91
1	7858550	rs182446747	G	A	470.91
1	7861153	rs34433622	C	CT	52893.6
1	7861158	rs3213578	T	G	11120.4
1	7863735	rs149164395	CTTA	C	23285.2
1	7863826	rs143443665	A	T	1112.97
1	7863869	rs191016322	G	A	624.91
1	7869915	rs228668	G	C	37119
1	7870048	rs228669	T	C	90755.4
1	7870075	rs189611023	G	A	849.97
1	7879322	rs228690	C	T	5629.39
1	7880469	rs228691	A	G	23053.5
1	7880683	rs10462020	T	G	981.97
1	7887248	rs2859387	G	A	79383.5
1	7887404	rs35733104	C	T	17883.1
1	7887473	rs200486406	A	G	648.91
1	7887493	rs228696	T	C	289584
1	7887504	.	G	C	901.91
1	7887574	.	A	AC	3781.92
1	7887575	.	C	G	1226.91
1	7887579	rs228697	C	G	9316.39
1	7887605	rs17031614	G	A	97536.4
1	7887646	.	C	T	1045.91
1	7887769	rs77418803	C	T	843.91
1	7889941	rs2640908	C	T	137069
1	7889952	.	C	A	792.91
1	7890024	rs201662971	T	G	726.28
1	7890026	rs199947375	A	G	2934.85
1	7890053	rs1776342	G	A	2491.9
1	7890055	rs11121034	T	A	362.8
1	7890064	rs12023156	A	G	27383.4
1	7890117	rs2640909	T	C	11374.2
1	7895892	.	A	G	600.91
1	7897032	.	A	G	211.91
1	7897133	rs10462021	A	G	1349.97
1	7897228	rs228654	G	A	3819.39
1	7902715	rs146934739	T	C	882.97
1	7902721	.	C	CT	172.86
1	7906476	rs172932	G	T	179207
1	7906744	.	G	GTACT	1684.86
1	7907805	rs112820691	C	CT	1309.86
1	7907968	.	C	A	146.21
1	7907970	rs200751746	AC	A	20236.2
1	7907984	rs4908485	A	G	1695.92
1	7909737	rs2890565	C	T	26950.2
1	7913004	rs45512694	A	G	601.91
1	7913015	rs142568146	G	A	1251.91
1	7913029	rs34305100	A	G	8578.67
1	7913430	rs228648	G	A	61236.3
1	7913445	rs13306061	C	T	5529.67
1	8029494	rs2641116	T	G	60116.7
1	8073309	rs113178443	G	A	423.91
1	8384323	.	C	T	652.97
1	8390213	rs2289730	G	A	26761.4
1	8390246	rs12565834	T	C	22687.4
1	8390384	rs56125713	G	C	4978.57
1	8390465	.	G	A	311.91
1	8390495	rs1058619	A	G	49702.5
1	8390573	.	G	A	429.97
1	8390888	rs2289731	G	A	14723.5
1	8395441	rs2305016	T	C	21769.9
1	8398056	.	C	T	166.91
1	8398058	rs376429651	C	T	394.91
1	8403780	.	G	A	58.19
1	8403824	rs74528550	G	A	308.03
1	8404093	rs1055236	C	T	3723.59
1	8415470	.	C	CCA	306.86
1	8415682	rs41278972	C	T	271.69
1	8418644	rs11121172	C	A	27370.4
1	8418650	rs1058766	T	C	30645
1	8418920	rs12047953	A	G	4189.6
1	8419766	rs11581418	C	T	3069.5
1	8420631	.	T	G	121.42
1	8421092	rs2784735	C	T	3178.87
1	8421203	rs13596	T	C	5625.89
1	8425900	rs3753275	T	C	3040.66
1	8616633	.	G	A	1070.91
1	8684338	.	G	A	863.91
1	8716321	rs3831914	CTCTTTG	C	49002.6
1	8923012	rs145755278	A	G	1999.68
1	8924069	.	C	T	2478.91
1	8926329	rs2781066	C	T	183.91
1	8926433	.	T	C	883.91
1	8927337	.	G	A	649.91
1	8928125	rs2071412	G	T	552451
1	9009404	.	G	A	144.91
1	9009406	rs2274327	C	T	16257.7
1	9009444	rs2274328	A	C	33030.3
1	9009451	rs2274329	G	C	14629.6
1	9009470	rs2274330	G	C	12084.6
1	9011537	rs7540307	G	A	24466.8
1	9011586	rs3765968	T	G	162882
1	9011627	rs3765967	G	A	44752.9
1	9011657	.	C	T	1176.91
1	9011722	rs3765966	G	T	188316
1	9017204	rs2274333	A	G	38630
1	9017318	.	G	A	337.91
1	9027899	rs2274334	G	T	1772.03
1	9030964	rs3737665	C	T	339202
1	9034421	rs3765964	G	A	21130.8
1	9034483	rs74050967	C	T	897.9
1	9034686	.	A	G	93.99
1	9064836	rs181611146	A	G	266.91
1	9067406	rs200515850	A	G	236.92
1	9074861	rs12402973	C	T	3690.11
1	9074932	rs1556757	G	A	10782.1
1	9079301	rs34545462	C	T	3597.2
1	9079365	rs10864379	G	A	11058.4
1	9083122	.	A	C	1199.91
1	9097656	rs13306766	A	T	1097.91
1	9098090	rs140779922	G	C	101.09
1	9098506	.	T	A	115.91
1	9107849	rs3737661	G	T	44249.2
1	9118247	rs77511432	A	C	470.97
1	9129620	rs5438	C	T	18240.2
1	9165685	rs72637739	G	A	6741.36
1	9188876	rs61785839	T	C	4377.39
1	9188967	rs77649572	G	C	922.12
1	9304961	rs145488339	G	A	1443
1	9304978	rs139855605	CCCCAGGCA	C	37011.3
1	9307011	.	T	TC	1683.92
1	9307033	rs7524046	G	A	71459.4
1	9307129	rs118005430	C	A	982.81
1	9307138	rs11121350	T	C	36863.8
1	9322273	rs150901527	C	T	111.05
1	9323515	.	G	A	383.91
1	9323643	.	A	G	613.91
1	9323716	rs139280233	G	A	2758.9
1	9323739	rs35511555	G	A	227.91
1	9323885	rs148535734	G	A	395.91
1	9323910	rs6688832	G	A	94757.1
1	9324033	.	C	T	894.91
1	9324213	rs17368528	C	T	3285.39
1	9324214	rs369428059	G	A	655.01
1	9324571	rs9434742	T	C	12085.4
1	9324670	rs9434743	A	G	8618.58
1	9324731	.	C	A	220.91
1	9324830	.	C	T	387.91
1	9415947	rs370556018	G	A	296.91
1	9416151	rs9435243	G	A	74862.6
1	9416289	rs202196379	C	T	277.91
1	9416346	rs3795309	C	T	34624.3
1	9599823	rs148840119	A	G	127.35
1	9613885	.	C	T	54.95
1	9633387	.	GT	G	950.98
1	9633442	.	G	C	107.91
1	9640093	rs186512306	A	G	126.91
1	9642329	rs56026893	C	T	10833.6
1	9656019	.	G	A	141.05
1	9658465	rs9430181	T	G	44316.3
1	9658707	rs9430182	G	A	35825.7
1	9661450	rs199795800	G	A	623.97
1	9661454	rs202018828	G	A	282.91
1	9670637	rs182793432	G	A	1381.94
1	9670834	rs4926472	C	T	4625.12
1	9671776	.	G	A	164.92
1	9713933	.	A	G	634.91
1	9714247	rs9430611	A	G	43721.4
1	9714402	.	C	T	430.91
1	9714538	.	GT	G	15296
1	9714540	.	G	GAGGCCAGACC	50431.7
1	9714542	rs201016347	G	C	12788.7
1	9714544	rs201683448	A	G	13699.6
1	9775587	rs140984297	C	T	160.97
1	9775880	rs202145945	G	A	964.11
1	9776575	rs2230735	A	G	2756.99
1	9777602	.	C	T	191.91
1	9777669	rs28730671	C	T	4569.84
1	9778738	.	G	A	267.95
1	9780045	rs28730673	C	T	2396.97
1	9780196	rs28730674	A	G	10520.4
1	9780270	rs374803520	G	A	246.91
1	9780781	rs77571929	T	C	632.3
1	9780793	.	C	A	32.13
1	9780836	rs201274224	T	G	303.71
1	9780907	rs190710687	G	A	130.44
1	9781442	rs75885847	G	A	1688.39
1	9781643	rs140468930	C	T	1970
1	9784423	rs11121484	C	T	42234.9
1	9790612	rs199861622	G	C	164.91
1	9791221	.	C	G	314.91
1	9791433	.	G	A	690.97
1	9791462	rs113551752	AG	A	5089.73
1	9791937	rs200208951	C	T	473.91
1	9791952	rs149879468	C	T	94.91
1	9793452	rs41280776	T	A	5787.71
1	9794018	rs150821310	C	T	8602.75
1	9794982	rs11121485	C	T	23070.5
1	9794995	rs17516348	G	C	7992.16
1	9795058	rs200312852	G	A	2915.81
1	9795602	rs190578331	C	T	542.91
1	9795905	rs150923666	G	A	8893.75
1	9795948	.	C	G	669.91
1	9796043	.	C	T	825.91
1	9801121	rs76137973	C	T	6804.75
1	9801341	rs10864436	G	A	13934.2
1	9804550	rs149754530	C	T	290.91
1	9804693	rs7550295	C	T	5283.55
1	9804730	rs77387610	T	C	1285.99
1	9804744	rs200750432	G	A	48.67
1	9804754	rs147903962	A	G	1192.36
1	9809619	rs191051279	T	C	2888.9
1	9809940	rs151087136	G	A	718.81
1	9811541	rs11674	A	G	24036.5
1	9815372	rs78589157	G	A	29093.4
1	9833335	rs1129358	A	T	4213.81
1	9910746	rs189391503	A	G	2449.91
1	9932135	.	C	T	513.91
1	9943792	rs78705524	G	A	7730.67
1	9991936	.	T	C	527.91
1	9994845	rs2304778	C	T	2685.97
1	10042628	rs375110174	C	T	1719.97
1	10042683	rs138626416	G	A	5767.39
1	10163120	rs183958340	T	G	607.91
1	10165737	rs201265548	C	T	956.91
1	10166408	.	G	A	722.91
1	10166437	rs180983516	G	A	1777.81
1	10166531	.	A	G	391.91
1	10166556	.	A	T	517.91
1	10166635	.	C	T	368.91
1	10177656	.	A	G	457.91
1	10177680	rs370862898	TA	T	310.47
1	10190575	rs61760196	G	C	26096.5
1	10195079	rs150774269	A	G	174.91
1	10197199	.	C	T	744.91
1	10218377	rs2273298	A	G	26050.7
1	10218439	rs2273299	T	C	39221.6
1	10228152	rs201205717	C	T	153.91
1	10228220	rs147961171	G	C	311.91
1	10228354	rs188796835	T	G	925.93
1	10228368	rs186470422	C	G	292.93
1	10239647	rs41310363	A	G	18097.9
1	10318555	.	A	G	505.91
1	10318652	rs12402052	C	G	57066.2
1	10322054	rs4846209	G	A	23828.8
1	10327407	rs12141246	A	T	22931
1	10333063	.	C	CAA	431.86
1	10333068	rs77572584	G	A,T	15337.1
1	10333091	.	T	C	688.91
1	10334924	rs17396973	C	T	34266.3
1	10334959	.	C	G	199.91
1	10339129	rs72865963	G	A	35317.4
1	10339209	rs35347635	CAT	C	147323
1	10342522	rs17034660	G	A	38104.4
1	10363244	rs116859745	C	T	1479.81
1	10381887	rs117525287	A	G	3006.9
1	10384147	rs184797150	T	G	536.91
1	10386215	.	A	G	1005.91
1	10386367	rs150831576	C	T	4348.47
1	10394536	rs2276100	C	G	87921.2
1	10397299	.	C	T	932.91
1	10397567	rs2297881	A	G	29196.6
1	10406001	rs121908163	C	T	580.97
1	10420937	rs3748579	C	T	185606
1	10421876	.	C	A	1308.97
1	10423319	rs72867421	T	C	13635.6
1	10425117	rs34161257	AT	A	23228.3
1	10425417	.	G	A	248.91
1	10425658	.	A	G	454.91
1	10431158	rs17411502	T	C	23403.8
1	10431329	rs72867431	C	T	8053.56
1	10434988	.	G	A	428.91
1	10435324	rs11121552	C	A	60035.8
1	10459779	rs3737155	G	A	33043.5
1	10460485	rs1049887	T	C	40038.2
1	10464175	rs116198865	A	G	697.91
1	10473196	rs2229687	C	T	38139.2
1	10473200	rs41289075	G	A	10360.6
1	10473296	.	G	A	481.91
1	10477215	.	G	A	858.91
1	10477413	rs200159737	GTC	G	2581.86
1	10477591	rs116942878	C	T	855.97
1	10479426	.	G	A	401.91
1	10479635	rs2298570	C	G	93415.6
1	10479678	rs1889309	G	A	61758.2
1	10479779	rs200154079	C	T	1654.91
1	10479791	rs41274480	G	A	23197.2
1	10490550	rs661272	G	C	276.97
1	10502306	rs60102421	G	T	17310.5
1	10502307	.	AT	A	146077
1	10502316	.	T	A	456.91
1	10502418	.	T	C	1108.91
1	10510063	rs185532953	G	T	1931.97
1	10511544	rs628462	C	T	44874.4
1	10511589	rs666103	T	C	55192.9
1	10511597	.	G	A	125.92
1	10521569	rs140269107	C	T	4141.6
1	10521649	rs61776020	C	T	16436.9
1	10523182	.	C	A	478.91
1	10523190	.	C	T	428.91
1	10523634	rs201135693	C	T	596.91
1	10523666	rs12567730	G	A	671.91
1	10535049	rs201979629	A	T	45.04
1	10555372	rs144664869	G	A	4745.59
1	10596341	rs12375	C	T	19078.7
1	10659333	rs77261230	T	G	4439
1	10659347	rs147043673	C	T	696.91
1	10678488	rs284238	A	T	3295.37
1	10689903	rs79954820	T	G	51.77
1	10689924	rs2128414	C	T	3221.6
1	10689942	rs11539794	G	T	789.22
1	10703083	rs74722971	G	C	3462.65
1	10703203	rs146039805	G	GC	12520.3
1	10704911	.	C	A	221.25
1	10705110	rs4845941	G	A	3530.39
1	10708028	rs3790639	G	A	581.23
1	10708142	rs778228	A	G	1493.16
1	10709267	rs12143134	C	T	5211.24
1	10709309	rs284300	C	G	3886.31
1	10709441	rs284299	C	T	2589.6
1	10709469	rs117081280	C	T	32.42
1	10709499	rs60148005	G	A	152.47
1	10713472	.	G	A	324.91
1	10713537	rs200262732	G	A	148.91
1	10713765	rs284294	T	C	9703.99
1	10713855	rs147506563	G	A	85.92
1	10713980	rs138028609	C	T	359.92
1	10714062	.	C	T	147.92
1	10714294	rs56322140	G	C	281.91
1	10714330	rs35746667	A	AC	15133.1
1	10719751	rs192819208	C	T	524.94
1	10720213	.	A	G	400.91
1	10720270	rs3748686	G	A	162.91
1	10720580	rs184613137	C	T	94.05
1	10725291	.	G	A	373.91
1	10725330	.	C	T	304.91
1	10725387	rs17035539	T	C	147.91
1	10725498	rs284322	G	A	10867.7
1	10753989	rs185185302	G	A	304.91
1	11007952	.	C	A	147.11
1	11008341	rs10864483	G	A	25605.6
1	11008497	rs1281017	G	C	23384.1
1	11008594	rs1281016	A	T	266.91
1	11008695	rs17036032	T	C	15421.2
1	11008864	rs142914187	G	A	319.91
1	11014113	rs141625039	C	T	1286.91
1	11014118	rs45537241	C	T	61312.8
1	11015165	rs75130475	A	G	29596.8
1	11017141	rs75810903	G	A	93.19
1	11017609	rs7511959	T	C	11682.3
1	11017617	rs34691090	G	C	12845.1
1	11017634	rs35950437	C	T	13023.2
1	11017663	.	C	T	233.97
1	11018723	rs60676743	A	G	18108.2
1	11018765	rs12758610	G	A	542.91
1	11024271	rs11121662	G	T	21503.5
1	11080469	rs117557248	C	T	697.91
1	11082564	rs148325203	C	G	836.97
1	11086097	rs3215616	A	AT	163874
1	11087272	rs144471433	T	G	17032.3
1	11087524	rs1782455	G	A	375067
1	11090858	.	G	C	334.91
1	11090897	rs2273346	A	G	20977.1
1	11090916	rs12711521	C	A	74035.2
1	11097867	rs12142107	C	T	15069.2
1	11105502	rs201972294	T	C	46.93
1	11105545	rs2273343	T	C	789.66
1	11114940	rs13616	G	T	2582.35
1	11114979	.	G	A	57.26
1	11115061	rs11540046	G	A	1610.51
1	11115175	.	CA	C	1424.57
1	11115844	rs200736807	C	G	202.13
1	11116039	.	C	A	30.04
1	11116052	rs2273342	C	T	1141.41
1	11118844	rs201722205	C	T	156.29
1	11119899	rs7545802	T	C	17100.4
1	11126848	rs41274502	T	C	18333.6
1	11129656	rs143402418	C	T	34114.2
1	11132217	rs1130683	G	A	192373
1	11134043	rs117771172	C	T	1940.49
1	11136940	rs199670680	T	A	265.91
1	11136978	.	C	T	236.91
1	11137011	rs375027201	G	A	365.91
1	11137629	rs2273340	T	C	2174.49
1	11137661	rs2273339	A	G	9487.56
1	11140524	rs188258894	G	C	1288.97
1	11140610	.	GAAAA	G	1150.09
1	11140618	.	AAAACACACACACAC	A	16236.4
1	11140619	.	AAACAC	A	24056.5
1	11141102	rs2273337	A	G	9931.57
1	11141187	rs2258621	C	G	92554.3
1	11147868	.	C	A	957.91
1	11147898	.	C	G	499.91
1	11150682	rs3737621	C	T	18279.6
1	11151196	.	C	T	918.91
1	11158105	rs62623443	C	T	4249.49
1	11158143	rs139579131	T	C	1066.97
1	11159823	rs12133922	T	C	5202.65
1	11174478	.	T	G	182.91
1	11174851	rs2275523	G	A	2185.49
1	11181327	rs11121691	C	T	7421.22
1	11181457	rs17235633	G	T	8071.33
1	11184489	rs868080	C	T	6521.53
1	11190546	rs17848555	C	A	989.81
1	11190646	rs2275527	G	A	6803.96
1	11190823	rs17848552	C	T	57.97
1	11194399	rs192160564	G	A	1204.97
1	11194400	rs185062807	G	C	1165.97
1	11199397	.	A	G	672.91
1	11199518	rs28730682	T	C	10653.5
1	11199541	rs17848548	G	A	10795.5
1	11205058	rs1057079	C	T	300106
1	11206690	rs2275942	A	T	18581.3
1	11249789	rs28990992	G	C	2105.49
1	11249795	.	G	A	1165.97
1	11252338	.	G	A	543.91
1	11253844	rs12122575	C	T	2655.42
1	11255008	rs2076658	T	C	5822.33
1	11272468	rs17036536	C	G	3532.49
1	11272494	.	G	A	680.91
1	11272529	rs28730685	G	A	328.91
1	11272554	rs145324743	G	A	104.98
1	11273418	rs12116957	T	G	5868.33
1	11288758	rs1064261	G	A	96081.9
1	11297978	.	C	T	1027.97
1	11300338	rs17848533	A	G	1967.49
1	11301714	rs1135172	A	G	259008
1	11303146	rs189347228	G	A	293.91
1	11303153	rs12141961	C	A	5357.34
1	11303383	rs28730693	T	C	5000.25
1	11307733	.	T	C	1100.91
1	11307875	.	C	G	274.91
1	11333975	.	G	A	471.91
1	11334018	.	G	C	565.91
1	11334193	rs144405850	T	G	3497.91
1	11561164	rs41274528	G	A	3583.39
1	11561200	rs3738159	C	G	2898.2
1	11561534	.	G	T	182.92
1	11561546	rs375851130	G	A	240.92
1	11561590	.	G	T	296.95
1	11561593	rs2817580	G	A	9818.14
1	11561600	rs143054501	G	T	1626.78
1	11561937	rs12144924	C	T	2523.45
1	11562913	rs60362998	C	T	3942.39
1	11574366	rs10864515	C	G	47345.2
1	11575375	rs2594318	T	A	13045
1	11575398	rs12135502	G	A	1728.4
1	11575568	rs377091346	G	A	172.91
1	11576065	rs191060565	C	T	189.92
1	11576206	rs17036950	C	T	394.91
1	11577620	.	G	A	558.91
1	11579344	rs2072995	G	A	71053.6
1	11579470	rs2072994	G	A	66071.7
1	11579504	rs2072993	G	C	123515
1	11579596	rs183840561	G	A	539.91
1	11579819	rs61739687	C	T	505.91
1	11579845	rs370213637	C	T	447.91
1	11580729	.	G	A	229.76
1	11580878	.	G	A	59.1
1	11585308	rs61750329	C	T	999.91
1	11586677	rs2745260	T	C	195957
1	11589911	rs2076468	G	A	58794.6
[truncated: 208,070+ more rows]
