# Supplementary material for: Genetic Investigation of Bisphosphonate-Related Osteonecrosis of Jaw (BRONJ) via Whole Exome Sequencing and Bioinformatics
Source: PLoS One. 2015 Feb 10;10(2):e0118084. doi: 10.1371/journal.pone.0118084 (PMC4337898; doi:10.1371/journal.pone.0118084)
Supplement: S2 Table — (XLSX) [file pone.0118084.s002.xlsx]

## Sheet: Sheet1
Table S2: List of Case Variants
#CHROM	POS	ID	REF	ALT	QUAL
1	14522	.	G	A	1725.61
1	14542	.	A	G	4075.11
1	14574	.	A	G	1835.3
1	14653	.	C	T	22193.6
1	14677	rs201327123	G	A	9850.98
1	14815	.	C	T	670.41
1	14975	.	C	T	195.67
1	14976	rs71252251	G	A	3574.97
1	15029	rs201045431	G	A	1061.83
1	15688	.	C	T	506.1
1	15820	rs200482301	G	T	577.87
1	15850	.	G	A	441.47
1	15865	.	C	T	57.1
1	15903	.	G	GC	3825.11
1	16631	.	T	C	477.78
1	16682	.	G	A	51.36
1	16688	.	G	A	335.61
1	16719	.	T	A	92.13
1	16841	rs199652822	G	T	5026.94
1	16957	rs200658479	G	T	6808.35
1	16963	.	G	A	1145.47
1	16977	.	G	A	5342.56
1	17020	rs199740902	G	A	307.47
1	17222	rs200978805	A	G	1058.71
1	17385	rs201535981	G	A	884.07
1	17407	.	G	A	343.77
1	17538	rs200046632	C	A	9670.76
1	17614	rs201057270	G	A	10179.7
1	17697	.	G	C	157.72
1	17722	.	A	G	2261.16
1	17730	.	C	A	1533.88
1	17746	.	A	G	3460.69
1	63093	rs200092917	G	A	2959.5
1	63268	rs75478250	T	C	11276.7
1	63495	rs200312425	C	T	933.19
1	63516	rs201248921	A	G	280.94
1	63527	rs201336938	T	C	1507.43
1	63643	rs202004563	A	G	15452.6
1	63671	rs116440577	G	A	3541.02
1	63697	rs201582574	T	C	22282.2
1	69270	rs201219564	A	G	45221.3
1	69511	rs75062661	A	G	517851
1	69552	rs55874132	G	C	100.35
1	69897	rs200676709	T	C	8526.67
1	112768	.	T	G	596.99
1	133365	.	G	C	1225.4
1	133483	.	G	T	15164.6
1	135804	.	G	A	317.17
1	135982	.	A	G	7977.66
1	136048	.	C	T	11521.5
1	136124	.	G	A	782.57
1	137420	.	G	A	385.59
1	137508	.	C	A	229.71
1	137622	.	G	A	1192.91
1	267227	.	TTAA	T	3674.31
1	662201	rs202070913	G	A	478.86
1	662414	.	C	T	373.91
1	662857	.	G	A	997.3
1	663097	rs142727405	G	C	13281.1
1	721450	rs2977675	G	A	6665.69
1	741267	rs201849753	T	C	36746.8
1	752894	rs3131971	T	C	7502.53
1	753269	rs61770172	C	G	93108
1	753405	rs61770173	C	A	72160.3
1	808922	rs6594027	G	A	939078
1	808928	rs11240780	C	T	301097
1	809301	.	C	T	344.47
1	860504	rs78033073	G	A	703.44
1	860521	rs57924093	C	A	1822.94
1	865694	rs9988179	C	T	1103.79
1	871215	rs28419423	C	G	33216.9
1	871272	rs201312730	C	T	152.48
1	874864	rs141512630	CT	C	1474.72
1	876499	rs4372192	A	G	12772.6
1	877782	rs79037098	C	G	1511.45
1	877831	rs6672356	T	C	12090
1	879317	rs7523549	C	T	5140.38
1	880390	rs3748593	C	A	4724.38
1	880906	rs77999481	G	A	788.47
1	881627	rs2272757	G	A	55972.5
1	887560	rs3748595	A	C	68537.4
1	887801	rs3828047	A	G	77762.9
1	888639	rs3748596	T	C	81513
1	888659	rs3748597	T	C	65541
1	889131	rs3828048	A	G	4818.98
1	889158	rs56262069	G	C	35314.2
1	889159	rs13302945	A	C	35814.6
1	889238	rs3828049	G	A	3565.2
1	892349	.	G	C	1689.47
1	892460	rs41285802	G	C	26281.2
1	894573	rs13303010	G	A	39526
1	896064	rs113034360	C	G	145.94
1	897325	rs4970441	G	C	205861
1	897720	.	G	A	269.48
1	897730	rs7549631	C	T	2880.74
1	897738	rs6696971	C	T	6596.2
1	897879	rs79008338	C	T	3963.46
1	898467	rs41285808	C	T	1232.35
1	898542	rs186429850	A	G	241.32
1	898852	rs117269332	C	T	7092.46
1	899928	rs6677386	G	C	3346.92
1	899937	rs143296006	G	T	3082.08
1	899938	rs147467971	G	C	3277.69
1	900505	rs28705211	G	C	3895.78
1	902128	rs28499371	C	T	1729.79
1	905918	.	C	T	843.01
1	906272	rs28507236	A	C	15410.2
1	907540	rs186774509	T	C	1455.32
1	907609	rs79890672	T	C	18707.7
1	907622	rs59928984	G	C	14960.9
1	907758	.	A	G	185.09
1	908319	.	A	C	49.99
1	908325	rs181207265	A	C	91.81
1	908390	rs148169601	G	A	225.93
1	908414	rs28504611	C	T	2789.23
1	908823	rs28687780	G	A	9830.58
1	909006	rs200213253	C	T	2697.32
1	909053	rs116854740	G	A	1521.32
1	909238	rs3829740	G	C	70221.4
1	909242	rs3829739	A	G	14751.9
1	909309	rs3829738	T	C	12031.3
1	909363	rs62639990	A	C	1734.48
1	909368	.	C	T	210.6
1	909404	.	G	A	84.77
1	909419	rs28548431	C	T	2174.16
1	909768	rs2340593	A	G	237190
1	909937	rs78958031	G	C	1049.47
1	911595	rs7417106	A	G	2684
1	912049	rs9803103	T	C	9565.94
1	914333	rs13302979	C	G	3485.47
1	914852	rs13303368	G	C	12241.2
1	914876	rs13302983	T	C	21204.5
1	914940	rs13303033	T	C	16397.3
1	914958	rs141876463	G	A	39.62
1	915015	.	A	T	322.33
1	915227	rs13303355	A	G	122369
1	915264	rs113243246	G	A	8497.96
1	915388	.	G	C	3397.34
1	915395	.	G	A	255.54
1	916549	rs6660139	A	G	1851.31
1	934990	rs201520566	A	G	164.8
1	935046	rs113602214	G	A	6904.78
1	948921	rs15842	T	C	140790
1	949608	rs1921	G	A	13759.2
1	949654	rs8997	A	G	102380
1	949831	rs116002608	C	T	3977.05
1	949889	rs3829742	G	A	2214.96
1	955597	rs115173026	G	T	307.67
1	976554	rs191270495	C	G	82.72
1	976598	rs200607541	C	T	92
1	977330	rs2799066	T	C	51349.2
1	978873	.	G	A	35.77
1	979259	.	G	A	149.55
1	979690	rs115413462	G	A	3426.71
1	980460	rs3128097	G	A	44603.4
1	980556	.	C	G	199.41
1	980824	rs112039851	G	C	2961.98
1	981087	rs3128098	A	G	137051
1	981131	rs9697293	A	G	6881.45
1	981931	rs2465128	A	G	35738.7
1	982841	.	C	T	1056.01
1	982941	rs3128102	T	C	213355
1	982994	rs10267	T	C	258670
1	984302	rs9442391	T	C	9969.7
1	985266	rs2275813	C	T	45937.9
1	985443	rs71576592	AG	A	2065.7
1	985446	rs2275812	G	T	2017.91
1	985447	.	G	T	706.82
1	985449	rs56255212	G	A	4177.1
1	985450	.	G	A	2099.92
1	985458	.	GT	G	370.32
1	985460	rs2275811	T	C	1816.22
1	986443	rs2710887	C	T	45293
1	987200	rs9803031	C	T	83571
1	988816	rs74912074	G	A	192.56
1	989207	rs74685771	G	C	220.17
1	990280	rs4275402	C	T	6839.78
1	990380	rs3121561	C	T	675.11
1	998395	rs7526076	A	G	3816.3
1	998501	rs3813193	G	C	360.4
1	998582	rs3813194	G	C	5977.56
1	1002387	rs74048003	A	G	952.13
1	1002434	rs11260596	C	T	2558.77
1	1003053	rs4074992	C	T	3388.39
1	1004389	rs70949549	T	TC	3379.36
1	1021242	rs183206040	C	T	1217.32
1	1021346	rs10907177	A	G	6377.3
1	1021415	rs3737728	A	G	69550.6
1	1026707	rs4074137	C	A	2311.66
1	1110987	.	T	TC	24453.2
1	1110991	rs60024177	G	C	19083.3
1	1111212	rs112800288	G	A	96.92
1	1111245	rs61514045	T	C	401.41
1	1111260	rs56676866	G	A	380.75
1	1111458	rs113852747	C	A	51.56
1	1111465	rs113935140	G	A	95.26
1	1111469	rs112568201	G	C	155.96
1	1111477	.	A	G	83.71
1	1111493	.	G	A	39.98
1	1111575	.	C	A	52.32
1	1111589	.	C	T	1280.34
1	1111633	.	A	G	1097.96
1	1111709	rs9730234	A	G	943.33
1	1114668	rs6668667	G	A	1409.38
1	1115114	.	G	C	60.89
1	1115994	rs13376597	G	A	3683.25
1	1116231	rs13374146	T	C	418.45
1	1118275	rs61733845	C	T	832.03
1	1120307	rs7539911	G	A	12705.7
1	1120431	rs1320571	G	A	6300.35
1	1120536	rs77950429	G	A	4811.93
1	1132938	rs2274791	G	A	3215.74
1	1132966	rs2274790	C	A	4017.32
1	1133077	rs2274789	A	G	5209.7
1	1139202	rs2298213	T	C	1605.01
1	1139547	rs201433455	C	T	267.62
1	1139565	rs61761323	G	A	1370.03
1	1141892	rs144731122	G	A	116.45
1	1147243	rs2298211	A	C	1401.06
1	1147422	rs17568	C	T	26343
1	1148100	rs34108055	G	C	314.09
1	1149316	rs35737009	C	G	697.64
1	1153113	rs12036216	G	A	20868.8
1	1153846	.	C	T	383.53
1	1158631	rs6603781	A	G	131716
1	1163964	rs78548753	G	A	1728.32
1	1177918	rs3835300	CT	C	2651.5
1	1178245	rs11260566	C	T	10554.5
1	1178482	rs78555129	A	G	1454.09
1	1178925	rs12093154	G	A	1481.98
1	1179309	rs113164957	G	A	4037.59
1	1179416	.	A	C	64.36
1	1179659	rs201137734	G	A	599.01
1	1190523	rs1058161	C	T	3309.59
1	1198661	rs75492228	C	T	9875.45
1	1220954	rs12751100	G	A	7150.06
1	1222267	rs11260579	G	C	46164.8
1	1222695	rs910556	G	C	10323.3
1	1222958	rs111819661	C	T	3699.82
1	1223177	.	C	T	52.91
1	1223385	rs2228579	G	C	2228.15
1	1223427	rs13306645	G	A	357.74
1	1225594	rs57733624	C	T	357.28
1	1225612	rs1570866	G	A	10814.6
1	1225641	rs2748384	C	A	81214.2
1	1225959	rs1570867	C	G	99828.3
1	1226102	rs2273274	G	A	34559.7
1	1226221	rs2273275	A	G	20923.4
1	1226231	rs13306638	G	A	317.68
1	1226292	rs2273276	G	A	12710.9
1	1226348	rs586965	C	G	16122.4
1	1226415	.	C	T	176.66
1	1226757	rs6690013	G	A	4215.74
1	1226889	rs609805	G	A	8753.86
1	1229114	rs2281459	C	A	2083.28
1	1229864	.	G	T	52.45
1	1229878	.	A	C	391.2
1	1231656	rs1749951	G	A	1209.88
1	1233580	rs2297234	G	T	56921.4
1	1233941	rs1739855	T	C	46008.8
1	1234762	rs143128930	AG	A	2509.22
1	1234769	.	G	C	247.45
1	1238492	rs12408158	G	A	7209.52
1	1246004	rs2296474	A	G	330327
1	1247542	rs201097701	G	A	122.59
1	1250749	rs201419514	G	A	663.08
1	1254255	rs62623580	G	A	7964.39
1	1254436	rs1886773	A	G	39916.3
1	1254443	rs1886772	G	A	46507.2
1	1254841	rs10907179	C	G	137764
1	1258628	.	G	A	766.96
1	1262591	rs2296472	C	T	85383.2
1	1262701	rs199828648	G	A	1186.32
1	1262966	rs307349	C	T	43983.6
1	1263144	rs307350	G	A	140280
1	1267046	rs78847442	C	T	8334.64
1	1267325	rs200330269	G	GC	2654.55
1	1268159	rs3813210	C	T	1971.67
1	1268195	rs3813211	G	A	1959.75
1	1269004	rs140035477	C	T	1477.88
1	1269226	.	C	T	168.18
1	1269262	rs142902721	C	T	436.11
1	1269399	.	C	T	359.32
1	1269432	rs147441599	C	A	305.47
1	1269554	rs307377	T	C	23696.7
1	1271942	rs111315662	C	T	1390.64
1	1275714	rs185295403	C	T	472.03
1	1275716	rs112871502	T	A	3025.44
1	1277179	rs150617550	C	T	81.36
1	1277533	rs307362	T	C	15896.8
1	1277735	rs140992194	G	A	172.23
1	1289911	rs4970365	G	A	34325.4
1	1291159	rs201260508	GA	G	1523.34
1	1296691	rs2765025	C	G	197950
1	1310074	rs2765035	C	G	9250.72
1	1322651	.	T	G	1401.01
1	1330726	rs1240746	A	G	29401.4
1	1334052	rs3831366	CTAGAG	C	54475.8
1	1342612	rs2275915	G	C	16634.9
1	1361555	rs1695848	T	C	995.53
1	1361633	rs12022947	G	A	10241
1	1361641	rs12030806	C	T	10417.2
1	1361652	rs148985659	G	A	72.72
1	1372668	rs140319325	C	T	565.09
1	1374834	rs1892289	A	G	5008.61
1	1375185	rs1240699	G	C	1205.28
1	1386089	rs149262155	C	T	436.02
1	1387726	rs9793066	A	G	64646.2
1	1387764	rs9793256	G	A	96840.8
1	1389695	rs35096659	C	T	22514.1
1	1389844	.	C	T	107.33
1	1389886	rs112630825	G	A	638.96
1	1390875	rs1781147	C	T	24278.2
1	1390930	rs191626050	G	A	380.53
1	1391304	rs1695873	T	C	37215.4
1	1391562	rs79835757	G	A	14037.7
1	1391597	rs71628970	T	C	15872.6
1	1396238	rs72896283	G	T	124549
1	1403814	rs146537972	C	T	16151.3
1	1403972	.	C	CG	75997.2
1	1404001	rs149123833	G	T	12444.2
1	1404016	rs12089719	G	A	63816.1
1	1407538	rs78689788	C	G	1175.74
1	1414070	rs200050752	C	T	155.88
1	1417587	rs181312132	C	T	2194.83
1	1417696	rs819970	C	G	42828
1	1418004	rs819972	T	C	149384
1	1420466	rs200026807	T	A	406.4
1	1420569	.	GCCCTC	G	1440.29
1	1421531	rs819976	C	A	123825
1	1421991	rs860213	G	A	105280
1	1423267	rs819977	A	G	212410
1	1425700	rs819980	T	C	149172
1	1425816	rs149187984	G	A	14800
1	1426003	rs143153541	G	A	5676.05
1	1430985	rs139902189	C	T	15524
1	1431048	rs201429000	A	G	79.87
1	1431060	rs9792997	T	C	1073.79
1	1431165	rs9792879	C	T	21348.9
1	1444542	rs28573899	G	T	5043.41
1	1448100	rs143610735	A	G	277.54
1	1451380	rs9439458	T	C	46756.7
1	1451489	rs76717221	T	C	24656.2
1	1455586	rs182976525	C	T	1411.56
1	1455652	rs2767471	G	T	647.1
1	1458073	rs3118507	A	G	84.58
1	1458150	rs1135025	T	C	659.5
1	1458237	rs138532467	G	A	1355.57
1	1458255	rs28675990	T	G	9672.58
1	1458285	rs6675874	A	G	3977.4
1	1458311	.	C	CA	186.23
1	1458954	rs3737714	C	T	10210.6
1	1459624	.	C	T	779.44
1	1463270	rs186559924	T	C	839.89
1	1464630	.	C	T	58.96
1	1469263	rs6681228	G	T	10551.6
1	1469546	rs3128344	G	A	32032.8
1	1469598	rs9439464	C	G	8589.69
1	1469599	rs61425951	G	C	7175.35
1	1469606	rs35611435	C	T	7907.14
1	1470892	rs1106226	G	A	8066.02
1	1479186	rs145399149	C	A	16697.6
1	1479333	rs7533	A	G	124295
1	1480226	rs116703397	C	T	21618
1	1500093	.	C	A	1392.47
1	1534710	rs79079518	G	C	8341.81
1	1551927	rs7418389	T	C	4892.52
1	1558792	rs12755088	T	C,G	9501.17
1	1562072	rs184093072	G	A	341.11
1	1562080	rs187839862	C	T	531.82
1	1562437	rs28510084	C	G	5832.19
1	1562536	rs11544452	G	A	3142.54
1	1563789	rs74892851	C	A	3027.54
1	1564712	rs61774907	G	T	3175.98
1	1564952	rs112177324	TG	T	1469.27
1	1565004	.	C	T	422.02
1	1571661	.	G	C	116.54
1	1571829	rs147836863	A	G	8146.93
1	1571841	rs150949339	A	C	5826.59
1	1571888	.	G	A	1068.75
1	1572395	rs75013426	G	T	176.48
1	1572709	rs28498915	G	A	266.1
1	1572754	.	T	C	201.98
1	1572760	.	G	C	30.25
1	1572825	.	A	G	84.01
1	1572893	.	G	A	1435.71
1	1572939	rs28688376	T	C	10289.4
1	1573078	rs201088964	A	G	3723.2
1	1573181	rs138980727	C	A	36106.7
1	1575616	rs80012316	T	C	26492.9
1	1575715	.	C	T	1278.3
1	1575784	rs200227742	C	T	13612.6
1	1575785	.	G	A	14225
1	1575836	rs72468213	C	G	46469
1	1576477	rs28576122	G	A	366.46
1	1577003	rs142548808	C	T	1144.72
1	1577180	rs150540375	C	T	81.97
1	1577252	.	G	A	606.54
1	1577669	.	C	T	607.86
1	1580524	rs201539299	C	T	3914.87
1	1580738	rs149767621	T	A	42226
1	1581096	rs145723946	C	T	318218
1	1581508	rs200574274	T	C	1787.52
1	1581759	rs61774915	G	A	40890.7
1	1582106	rs79942991	T	C	266784
1	1585597	rs7531938	A	G	7542.58
1	1585642	rs3936009	G	T	6771.61
1	1586752	rs11486023	T	C	147810
1	1588670	rs61774958	G	A	136904
1	1588717	rs61774959	G	A	136575
1	1588737	rs61776760	C	T	107740
1	1588743	rs61776761	A	T	76978.8
1	1588744	rs79724854	AGCG	A	210802
1	1588981	.	G	C	268.47
1	1599812	rs12729295	C	T	46259.3
1	1607686	rs144293222	A	G	7454.7
1	1608100	.	C	G	99.49
1	1608229	rs143080014	C	T	23895.8
1	1635004	rs874516	T	C	31709.1
1	1635011	rs1059811	A	G	1289.06
1	1635022	rs1136978	A	G	2601.07
1	1635108	rs11488590	G	A	13351.5
1	1635556	.	G	A	100.57
1	1635565	rs11488591	C	T	12178.8
1	1635619	rs2076329	T	C	24713.5
1	1635749	rs55880629	C	A	19282.2
1	1635928	rs2072922	G	A	8733.16
1	1635943	rs1534950	A	C	8826.58
1	1635979	rs1534951	G	C	11522.3
1	1636044	rs1059822	G	A	39349.3
1	1636112	rs4288535	G	A	20724.4
1	1636307	.	T	C	1594.47
1	1638925	rs200982240	C	T	19345
1	1639046	rs138369165	C	G	11480.7
1	1639687	rs200014331	G	A	5628.07
1	1640167	.	C	T	84.28
1	1640176	.	G	C	111.62
1	1640177	.	G	A	113.6
1	1640209	.	C	T	153.73
1	1643740	.	C	T	924.78
1	1644312	rs111250154	C	T	74.1
1	1644740	rs200767269	T	C	3446.52
1	1645050	rs77869096	C	T	12838.9
1	1645093	rs80318714	C	T	3274.1
1	1645366	rs7528782	A	G	5674.48
1	1645399	rs199621363	A	G	286.82
1	1647735	.	A	G	259.47
1	1647778	rs72901773	C	G	278114
1	1647814	rs72901775	T	C	344518
1	1647871	rs72909014	T	C	342256
1	1647893	rs199866927	C	CTTTCTT	1.71802e+10
1	1647928	rs1883424	A	G	118666
1	1647968	rs146207119	C	CAT	199963
1	1650787	rs1137003	T	C	429540
1	1650797	rs1059830	A	G	424307
1	1650801	rs1137004	T	C	478924
1	1650807	rs1137005	T	C	341776
1	1650832	rs72909030	A	G	479664
1	1650845	rs1059831	G	A	342099
1	1650920	rs36191908	G	A	220191
1	1650939	rs201741924	G	A	341249
1	1650940	rs74345479	G	A	335545
1	1650942	rs75972011	A	G	345899
1	1653004	rs36039898	T	C	182204
1	1653028	rs16825265	C	T	200632
1	1654007	rs199558549	A	T	1513.73
1	1654013	rs74045997	C	G	4930.26
1	1666175	rs61777509	C	T	47268.2
1	1669734	rs80140081	G	T	35083
1	1669748	rs115554296	A	G	25863
1	1670422	.	T	C	1026.52
1	1670432	rs147519763	T	C	378.85
1	1670546	rs201173912	G	A	3855.87
1	1670958	rs146637450	C	G	8160.77
1	1684472	rs7407	C	T	5219.83
1	1685921	rs139385870	TCCCTGGGACCGAAGTCGCCCCA	T	87613
1	1686040	rs4751	G	T	47246
1	1688324	.	G	A	207.51
1	1688586	.	C	CA	1203.02
1	1688587	.	A	AC	1759.02
1	1688592	.	A	C	586.47
1	1688600	.	T	C	144.36
1	1696659	rs75906779	A	G	120988
1	1846765	rs2247560	G	A	3375.83
1	1847856	rs2748986	G	T	4609.1
1	1847886	rs75687095	C	T	155.82
1	1847979	rs28581776	T	C	4333.23
1	1848160	rs28634421	A	G	32567
1	1849529	rs28640257	A	G	58623.9
1	1849530	rs4459050	T	C	13309
1	1849744	rs1884455	G	A	13911
1	1849906	rs191530933	C	T	233.55
1	1854109	rs2803348	A	G	65601.8
1	1854192	rs138422919	C	T	1832.83
1	1854546	rs28633659	C	T	4000.11
1	1855319	rs2295362	C	T	12311
1	1858071	rs41315326	G	T	262.83
1	1858161	rs78807865	C	T	260.31
1	1858309	rs941530	T	C	13269.3
1	1859131	rs4648734	C	T	5352.82
1	1859176	rs45489198	T	C	4164.85
1	1887019	rs28548017	A	G	256663
1	1887091	rs3838976	CG	C	50848.8
1	1887111	rs3838975	GC	G	47129.8
1	1887245	rs28575980	G	A	26741.8
1	1888193	rs3820011	C	A	11732
1	1895177	rs7523728	C	T	21985.8
1	1896440	rs16824585	G	A	12959.6
1	1900106	rs61233860	T	TCTC	1.07375e+10
1	1900186	rs35269416	T	C	36053.2
1	1900232	rs16824588	T	C	64187.3
1	1900284	rs78960667	C	T	1811.45
1	1905565	rs77196972	C	T	2342.92
1	1916890	rs3795280	C	T	86101.1
1	1922303	rs13303195	C	T	65027.9
1	1956362	rs2376805	G	A	78685.9
1	1957037	rs2229110	T	C	59924.9
1	1959756	rs201253703	C	T	864.24
1	1960674	rs28408173	C	T	5198.81
1	1961408	rs28431879	C	T	64220.2
1	1961466	rs28398772	C	T	21272
1	1986822	rs70937049	T	A	4289.22
1	1987889	rs70937051	C	T	2849.73
1	1987993	rs12184	T	C	71059.8
1	1991014	rs1878745	A	G	35285.8
1	2002709	rs75358283	A	G	291.72
1	2002788	rs78968431	G	A	419.99
1	2002807	rs113197144	C	T	318.38
1	2002814	rs117631420	A	G	386.33
1	2002819	rs117005246	G	A	303.83
1	2005740	rs2459986	T	C	4972.84
1	2075814	rs3128303	C	T	191.48
1	2103506	rs2280272	C	G	5681.53
1	2113565	rs262688	T	G	25583.3
1	2115989	rs45536443	C	T	3376.82
1	2116739	.	A	G	441.01
1	2121118	rs2503701	C	T	39057.8
1	2125163	.	C	A	384.07
1	2125172	rs1058411	G	A	3863.75
1	2235991	rs117443908	C	T	473.14
1	2267928	rs200664556	C	T	362.53
1	2286920	rs55721639	C	T	2451.09
1	2286947	rs1039100	A	G	47332.5
1	2288852	rs2645087	G	A	22890.2
1	2288949	rs181793823	C	T	1638.01
1	2289030	rs149332265	C	T	1627.01
1	2310470	rs903902	A	T	4972.05
1	2332391	rs12037485	C	T	64606.9
1	2340200	rs2494598	T	C	44587.4
1	2408110	rs79733537	G	C	806.21
1	2409892	rs12727342	A	G	33567.4
1	2411451	rs10797428	A	G	72112.6
1	2418625	rs7512269	C	T	4870.46
1	2420811	.	C	T	1220.47
1	2422614	rs2477699	G	A	102506
1	2429000	.	G	A	158.46
1	2429954	.	C	A	68.91
1	2430086	rs142848828	G	GGTGGGGGCC	1299.23
1	2430617	rs2296442	C	T	45551.4
1	2433773	rs181993963	G	A	124.98
1	2433900	rs12736998	C	T	3764.97
1	2441358	rs2494620	T	C	7493.78
1	2441392	rs2494619	T	C	6401.64
1	2442725	rs75446445	C	A	9104.76
1	2444414	rs7535528	G	A	85827.8
1	2445406	rs2247308	A	G	87851.6
1	2446960	rs2236394	T	C	28210.8
1	2452357	rs2494636	G	A	31829.4
1	2452569	rs2985862	T	C	192957
1	2453163	rs78763061	G	A	19269.8
1	2488153	rs4870	A	G	5947.43
1	2491306	rs2234163	G	A	371.59
1	2491381	.	G	A	51.57
1	2494330	rs2234167	G	A	5510.98
1	2520302	rs6667564	T	C	26451
1	2520500	rs6701238	G	A	31014.1
1	2520527	rs6670198	T	C	25361.6
1	2524205	rs745368	C	T	36728.5
1	2524457	rs745367	T	C	20179.2
1	2526746	rs3748816	A	G	26527.9
1	2527457	rs12406796	C	T	1571.01
1	2528133	rs2843401	T	C	48860.8
1	2535613	rs4648562	C	A	33585.1
1	2535758	rs4648652	A	G	45223.2
1	2537838	rs41300092	C	T	15540.9
1	2541269	rs10797440	A	G	42520.3
1	2560735	rs4648657	A	G	3452.09
1	2560882	rs4648658	G	A	12953.3
1	2560903	rs4648659	T	G	11913.5
1	2573121	.	G	A	151.67
1	2573199	rs4648662	A	G	25746.4
1	2576959	rs28547181	C	T	758.78
1	2704254	rs147185205	T	C	545.5
1	2938262	.	G	A	489.47
1	2938265	rs4576609	C	T	61481.2
1	2938407	rs4013154	CAGA	C	50702.8
1	2938697	rs3795262	T	G	49492.1
1	2938989	rs3795263	G	A	19848.1
1	2939409	rs12564513	G	T	46443.4
1	2979184	rs59243365	G	A	6232.84
1	2980793	rs12563622	T	C	6505.81
1	2980834	rs12562250	G	A	4461.66
1	2983963	rs2297828	G	A	620.21
1	2984087	rs2297829	C	A	1163.93
1	2985812	rs200480152	C	G	126.91
1	3301721	rs2282198	C	T	150601
1	3328358	rs870124	T	C	252022
1	3331193	rs3819970	G	A	1170
1	3342804	rs870171	G	T	57791.7
1	3350409	rs3748837	G	A	26629.4
1	3350425	rs2493270	A	G	15519.4
1	3380057	rs3806164	G	A	4417.68
1	3383898	rs6424078	A	G	12815.2
1	3388406	rs72633372	A	G	2283.08
1	3389727	rs2185639	C	T	94295.1
1	3390032	.	C	T	433.47
1	3394456	rs4638054	T	C	146838
1	3394619	.	G	C	690.47
1	3395039	rs10797395	G	A	166083
1	3395174	rs61734742	C	A	13553.1
1	3397188	rs2487677	T	C	35464.1
1	3407043	rs2794321	G	T	1461.76
1	3407545	rs75327990	C	T	816.49
1	3410309	.	C	T	372.42
1	3410410	rs61910697	C	T	2141.7
1	3410581	rs61746168	G	A	2540.14
1	3410644	rs61742508	A	G	1329.28
1	3410973	rs12075570	C	T	567.95
1	3411038	rs61730954	G	A	266.84
1	3411184	rs78747258	G	A	496.65
1	3412418	rs41315290	G	A	1642.37
1	3413168	rs149711898	C	T	291.81
1	3413868	rs4648506	C	G	6444.5
1	3415677	rs142212475	C	T	587.16
1	3416449	rs7553399	C	A	5723.1
1	3417211	rs61742846	G	A	474.28
1	3417720	rs139665862	G	A	1106.52
1	3418391	rs4648508	C	T	19671.1
1	3421750	.	G	A	806.01
1	3421897	rs2821008	A	G	5940.92
1	3421958	.	CG	C	1509.81
1	3421959	rs200837804	G	C	2132.31
1	3421962	.	C	CCCG	195.46
1	3422144	rs2105305	G	C	1166.23
1	3422642	rs2247236	A	G	1017.49
1	3424388	rs947345	G	A	15059.5
1	3424508	rs41315296	G	A	6133.22
1	3425183	rs61735125	G	A	9386.39
1	3426594	rs2821005	A	G	1377.25
1	3427298	rs79653272	G	A	1642.14
1	3427351	rs2821000	A	G	1530.12
1	3427485	rs2794360	G	A	5749.3
1	3427514	rs146093263	GCACACGCCCCCACC	G	30851.4
1	3428110	rs143945772	G	A	2087.46
1	3428160	rs2820999	T	G	52210.8
1	3428608	rs11585362	G	A	54822
1	3428747	rs2820998	T	C	3704.34
1	3440647	rs2794322	T	C	27653.4
1	3440824	rs10797399	G	A	20968.5
1	3447797	rs4648521	G	A	286.98
1	3496479	rs2794340	T	C	11019.3
1	3511934	rs7513275	A	G	22858
1	3519179	rs2794330	C	T	13628.6
1	3544235	rs5772111	TA	T	115235
1	3545175	rs58849058	GTTCTGGGAGCTCCTCCCCC	G	157797
1	3548136	rs2760321	T	C	109802
1	3551792	rs2296034	G	A	36497.1
1	3598910	rs1801173	C	T	3039.67
1	3599750	rs57492244	TG	T	13902.7
1	3607520	rs3765730	G	A	10048.1
1	3638674	rs1801174	C	T	73498.5
1	3640085	rs6424091	C	G	10411.3
1	3644349	rs2181486	A	G	1553.26
1	3644374	rs2146657	A	G	1254.07
1	3644669	rs2236367	C	T	6469.13
1	3644715	rs12046074	C	T	10221.6
1	3644754	rs12048341	T	C	8708.56
1	3645835	rs2254530	C	A	19695
1	3645844	rs2096224	G	A	28282.6
1	3646137	rs11589885	C	T	24029.8
1	3646192	rs1885867	G	A	29971.6
1	3646214	rs1885866	T	C	24171.2
1	3649403	rs61735051	G	A	7440.56
1	3649562	rs9662633	G	A	2540.39
1	3659703	.	G	A	302.48
1	3659742	rs2298223	C	T	7563.37
1	3662587	rs150701859	G	A	631.47
1	3669172	rs41315312	C	T	13473.3
1	3669201	rs10797410	A	G	33931.5
1	3669205	rs10910021	C	G	37930.5
1	3670632	rs117895136	C	T	941.01
1	3670652	rs149705892	TTGTC	T	53705.3
1	3673463	rs147861439	G	A	611.01
1	3677870	.	T	A	588.47
1	3677933	rs1181883	T	C	15533.7
1	3680333	rs75853003	C	T	8336.73
1	3683914	rs2275839	T	A	11619.3
1	3687889	rs76581100	C	T	18367.3
1	3688073	rs199600877	G	A	2149.01
1	3701663	rs2298227	T	C	8433.26
1	3703577	.	C	T	140.02
1	3703710	rs2253143	G	A	39462.6
1	3713027	rs117033631	G	A	811.28
1	3731965	rs12728401	G	A	3121.75
1	3732103	rs4648409	T	C	26822.3
1	3732782	rs6703035	T	C	39367.8
1	3743319	rs6663840	G	A	92392.3
1	3745924	rs2275831	G	A	56365.1
1	3746432	rs148465057	G	A	1395.47
1	3746484	rs2275829	T	C	29156.8
1	3747580	rs6424058	C	T	24185.8
1	3747603	rs6413779	T	C	53250.1
1	3753136	rs2275824	A	T	92904.6
1	3755533	.	C	T	1193.47
1	3755675	rs1891941	T	C	131898
1	3756155	rs2298224	T	C	27155.6
1	3759784	rs10797347	A	G	57901.9
1	3759889	.	TA	T,TAA	1472.56
1	3761479	rs2275822	C	T	52073.7
1	3765187	rs200411994	C	T	2163.89
1	3775226	rs58941669	G	A	9854.62
1	3775454	rs4376673	C	G	20912.9
1	3782345	rs191694797	C	G	2697.89
1	3782608	rs10909809	C	T	11443.6
1	3786146	rs35969031	C	G	13440.3
1	3786189	rs1141070	G	A	11756.6
1	3786245	rs12738235	G	A	17113.5
1	3800118	rs12564400	A	G	5728.89
1	3800242	rs3205087	A	G	149073
1	3806643	rs4520357	T	A	53948
1	3807122	rs7513321	G	A	8409.98
1	3807258	rs12036962	G	C	16869.4
1	3807450	rs10909820	C	A	18940.4
1	3807593	rs4274008	G	C	376470
1	3809528	rs35157037	C	T	5201.59
1	3816683	rs113529609	A	G	1491.6
1	4772053	rs1061968	T	C	222814
1	4772535	rs76065876	G	A	774.73
1	4772716	rs78250331	C	T	25510.8
1	4772717	rs242056	G	A	68381.6
1	5926507	rs555164	T	C	13121.4
1	5935162	rs1287637	A	T	48865.2
1	5935222	rs963030	T	C	5626.97
1	5937168	rs3747992	G	A	82067.3
1	5937327	rs3747990	C	T	4155.9
1	5939544	rs11121915	T	G	249141
1	5940343	.	GA	G	603.42
1	5948677	rs2282281	G	A	214317
1	5965381	rs12120967	C	T	22155.9
1	5965823	rs201903713	G	A	639.01
1	5987696	rs7520105	T	C	8628.9
1	6027440	rs201880900	A	G	69.54
1	6149122	rs2273042	G	A	134.62
1	6155332	rs1555144	T	C	17450.9
1	6158562	rs2229002	A	G	31608.8
1	6161959	rs12758341	G	A	699.26
1	6162054	rs6696489	T	C	1879.52
1	6165419	rs1883768	C	T	9017.23
1	6169819	.	C	CG	856.84
1	6170424	rs78789357	CG	C	154750
1	6184092	rs2843493	A	G	66605
1	6184728	.	T	G	61.97
1	6188546	rs2273034	G	A	5731.74
1	6190215	rs9434662	C	T	83525.3
1	6190315	rs17029184	C	T	47589.2
1	6191632	rs2235790	C	T	17362.7
1	6194347	rs3765452	T	G	99485.1
1	6195493	rs2250504	G	A	99325.2
1	6196493	rs7526887	A	G	227699
1	6196517	rs7513548	G	A	338324
1	6196869	rs2250358	A	G	69466.4
1	6196943	rs2746066	A	G	51514.2
1	6196951	rs2785582	T	A	51430.6
1	6202245	rs2273032	G	A	164759
1	6204222	rs17489787	C	G	18970.2
1	6204266	rs9435102	A	G	133341
1	6209265	rs41279496	G	T	9397.19
1	6209363	rs12565328	T	C	67534.4
1	6209478	rs138305801	G	A	845.01
1	6211183	rs9434711	G	A	122708
1	6215625	rs117508034	C	T	853.32
1	6215695	rs117780546	G	A	1317.45
1	6228180	rs58385986	A	C	46350.6
1	6252946	rs74804565	G	A	20434.8
1	6252965	rs3035703	CCA	C	31387.6
1	6253162	rs144560570	T	C	1706.32
1	6266096	rs4908540	A	G	1780.06
1	6266793	rs72853039	G	C	3033.29
1	6267580	rs76112364	G	A	297.22
1	6269108	rs147735895	G	A	75.76
1	6269340	rs4908865	A	G	211.14
1	6271125	rs1052598	A	G	765.94
1	6272078	rs12073329	G	A	607.28
1	6272136	rs145358377	GA	G	1214.45
1	6272137	rs709208	A	G	4494.46
1	6272793	rs190342596	G	A	2095.32
1	6272813	rs2294711	C	T	7214.42
1	6278414	rs709209	A	G	32459.4
1	6279370	rs846111	G	C	35479.3
1	6293674	rs200236217	T	A	647.47
1	6294981	.	T	C	1734.47
1	6305292	rs61760836	C	A	2938.69
1	6305303	rs61760837	C	A	2828.89
1	6310024	rs78132938	C	T	217.33
1	6313900	rs141201270	C	T	101.5
1	6313938	rs12735670	C	T	25084.8
1	6314822	rs11590458	T	C	83930.7
1	6341273	.	G	A	996.47
1	6355065	rs35553413	G	C	1222.88
1	6387318	.	G	A	326.47
1	6387327	rs2076479	T	C	3668.52
1	6387528	rs6577571	G	C	2514.91
1	6445619	.	G	A	731.47
1	6473294	rs7529205	A	G	11439.7
1	6479040	rs2235687	G	A	603.56
1	6500660	rs4908552	C	A	52.8
1	6500675	.	G	C	84.53
1	6500712	.	C	G	424.32
1	6500833	rs3817921	C	G	123.2
1	6500839	rs3817920	C	T	34.8
1	6501044	rs2311045	C	G	3964.31
1	6504544	.	G	A	348.47
1	6508712	rs77656032	T	C	319.18
1	6520024	rs3138159	C	A	450.36
1	6526926	rs3176900	G	A	53.73
1	6527333	rs14708	A	G	51.84
1	6527596	rs117494970	A	G	2904.82
1	6529550	rs200711247	T	G	2129.01
1	6530767	rs75081587	G	T	554.14
1	6530965	rs112662590	C	CG	17502.8
1	6530966	.	G	GA	2122.54
1	6531059	rs200957791	G	A	31.22
1	6531124	rs61740145	T	C	130.95
1	6531650	rs112471131	C	T	227.63
1	6533393	rs61741379	G	C	124.36
1	6534480	.	G	GC	343.44
1	6586070	rs7548042	C	T	225632
1	6592630	rs17029612	A	G	17349.6
1	6592800	rs17029613	T	C	2816.37
1	6593532	rs11122083	G	A	12054.4
1	6609559	rs11122091	C	A	71338.8
1	6609563	rs34630031	CAT	C	14301.8
1	6609792	rs113317863	G	GT	40211.4
1	6614230	rs10864625	G	A	436.56
1	6614391	rs6693391	A	C	13871.1
1	6614415	rs6693400	A	G	13962.4
1	6614535	rs4908923	G	A	30328.3
1	6615469	rs75881102	G	C	1015.97
1	6635231	rs10864628	A	G	135356
1	6635306	rs34160967	G	A	73558.3
1	6636461	rs17492553	C	T	124436
1	6636979	rs75767874	C	T	983.47
1	6637171	rs12040340	G	A	7699.7
1	6638995	rs150612979	C	T	1400.01
1	6639289	.	ACTCCCTGGG	A	1227.42
1	6640687	.	C	T	368.01
1	6653457	rs200232322	G	A	535.52
1	6659505	rs2232460	G	A	17442.2
1	6679848	rs2072948	C	T	30973.2
1	6685275	.	C	A	49.16
1	6692837	rs76280583	C	T	12163
1	6692942	.	A	T	2895.01
1	6693097	rs3174820	A	G	59209
1	6694574	rs6804	G	A	12675.4
1	6695802	rs6577583	A	G	85735.1
1	6697499	rs200102617	G	T	1004.47
1	6700128	.	AT	A	3491.02
1	6700131	.	C	A	5658.04
1	6700131	.	CA	C,CAA	2178.54
1	6704635	rs200458	A	G	120402
1	6704778	rs140037951	C	T	473.01
1	6705879	rs76960766	A	G	2107.32
1	6711146	rs12145525	T	C	112129
1	6714028	rs139899213	G	A	630.47
1	7202190	rs970973	T	C	24570.6
1	7721951	rs112532394	C	T	7730.24
1	7723534	rs3737907	G	A	46497.5
1	7723957	rs12128526	G	A	59367.5
1	7725284	rs4908671	C	A	1692.4
1	7737799	rs3011926	A	G	92682.5
1	7797503	rs41278952	C	G	9324.18
1	7797534	rs61743209	C	T	3455.52
1	7798514	.	A	G	417.47
1	7798572	rs145943085	G	A	1162.33
1	7811215	rs10779689	A	G	363311
1	7845087	rs697682	G	A	1815.91
1	7845567	rs2301491	C	T	3010.82
1	7845593	rs181709949	C	T	1003.47
1	7847529	rs2859390	A	G	51128.5
1	7861153	rs34166146	C	CT	63478.8
1	7861158	rs3213578	T	G	16089.9
1	7863735	rs149164395	CTTA	C	27031.3
1	7869915	rs228668	G	C	43341
1	7870048	rs228669	T	C	109351
1	7879322	rs228690	C	T	7779.89
1	7880469	rs228691	A	G	26356.1
1	7887248	rs2859387	G	A	92530.7
1	7887404	rs35733104	C	T	21213.7
1	7887493	rs228696	T	C	339748
1	7887579	rs228697	C	G	14011.9
1	7887605	rs17031614	G	A	112518
1	7889941	rs2640908	C	T	161371
1	7890024	rs201662971	T	G	981.18
1	7890026	rs199947375	A	G	3780.61
1	7890053	rs1776342	G	A	3263.52
1	7890055	rs11121034	T	A	577.6
1	7890064	rs12023156	A	G	29861.9
1	7890117	rs2640909	T	C	14061.9
1	7897046	.	T	G	631.47
1	7897228	rs228654	G	A	5294.89
1	7902715	rs146934739	T	C	1538.32
1	7906476	rs172932	G	T	216455
1	7907968	.	C	A	144.33
1	7907970	rs200751746	AC	A	22939.1
1	7907971	rs707473	C	A	54030.2
1	7909737	rs2890565	C	T	30475.1
1	7913430	rs228648	G	A	73707.8
1	7998398	.	GT	G	606.42
1	7998399	.	T	G	49.47
1	7998400	.	C	G	505.47
1	8029494	rs2641116	T	G	70357.2
1	8390213	rs2289730	G	A	30241.6
1	8390246	rs12565834	T	C	27076.8
1	8390384	rs56125713	G	C	5954.41
1	8390495	rs1058619	A	G	56184.2
1	8390888	rs2289731	G	A	17325.8
1	8395441	rs2305016	T	C	24160.2
1	8404093	rs1055236	C	T	4576.38
1	8418521	.	G	A	159.61
1	8418644	rs11121172	C	A	32713.3
1	8418650	rs1058766	T	C	36156.7
1	8418695	.	G	A	188.56
1	8418920	rs12047953	A	G	4684.9
1	8419766	rs11581418	C	T	3612.38
1	8420631	.	T	G	115.04
1	8421092	rs2784735	C	T	3550.57
1	8421203	rs13596	T	C	6438.71
1	8425900	rs3753275	T	C	4569.21
1	8716321	rs3831914	CTCTTTG	C	52389.2
1	8928125	rs2071412	G	T	648525
1	9009406	rs2274327	C	T	18306.2
1	9009444	rs2274328	A	C	37948.8
1	9009451	rs2274329	G	C	16875
1	9009470	rs2274330	G	C	13963
1	9011537	rs7540307	G	A	28738.7
1	9011586	rs3765968	T	G	193691
1	9011627	rs3765967	G	A	52141.3
1	9011722	rs3765966	G	T	224378
1	9017204	rs2274333	A	G	42071.5
1	9027899	rs2274334	G	T	1995
1	9030964	rs3737665	C	T	383227
1	9034421	rs3765964	G	A	24634.6
1	9074861	rs12402973	C	T	4272.01
1	9074932	rs1556757	G	A	12710.3
1	9078276	rs146713019	G	A	330.47
1	9079301	rs34545462	C	T	4028.89
1	9079365	rs10864379	G	A	14058.2
1	9097902	rs190749033	G	A	413.47
1	9107849	rs3737661	G	T	48705.6
1	9118247	rs77511432	A	C	887.32
1	9129620	rs5438	C	T	25919.3
1	9165685	rs72637739	G	A	6919.4
1	9188876	rs61785839	T	C	5960.07
1	9188967	rs77649572	G	C	1211.58
1	9304961	rs145488339	G	A	1596.82
1	9304978	rs139855605	CCCCAGGCA	C	39930.5
1	9306989	rs199628063	T	C	1010.47
1	9307033	rs7524046	G	A	89503.9
1	9307129	rs118005430	C	A	1676.89
1	9307138	rs11121350	T	C	46912.2
1	9322273	rs150901527	C	T	270.19
1	9323910	rs6688832	G	A	106947
1	9324213	rs17368528	C	T	4122.11
1	9324571	rs9434742	T	C	13861.9
1	9324670	rs9434743	A	G	10762.5
1	9415947	.	G	A	999.01
1	9416151	rs9435243	G	A	80928.6
1	9416346	rs3795309	C	T	41697.7
1	9599823	rs148840119	A	G	263.24
1	9633387	.	GT	G	1034
1	9642329	rs56026893	C	T	14335.8
1	9642390	rs201307204	C	G	559.47
1	9642548	rs149047690	C	T	95.5
1	9658465	rs9430181	T	G	50526.2
1	9658707	rs9430182	G	A	41545.4
1	9670834	rs4926472	C	T	5191.03
1	9713933	.	A	G	1653.01
1	9714247	rs9430611	A	G	49415.5
1	9714402	.	C	T	1429.01
1	9714538	.	GT	G	17601.5
1	9714540	.	G	GAGGCCAGACC	57781.8
1	9714542	rs201016347	G	C	14765.9
1	9714544	rs201683448	A	G	15737.5
1	9776575	rs2230735	A	G	3647.08
1	9777669	rs28730671	C	T	6043.43
1	9780196	rs28730674	A	G	13188.5
1	9780781	rs77571929	T	C	1120.1
1	9780836	rs201274224	T	G	314.5
1	9781442	rs75885847	G	A	1821.35
1	9782008	.	C	T	432.47
1	9784423	rs11121484	C	T	46523.6
1	9791462	rs113551752	AG	A	7212.31
1	9793452	rs41280776	T	A	6858.16
1	9794018	rs150821310	C	T	11384.3
1	9794982	rs11121485	C	T	27032.6
1	9795905	rs150923666	G	A	11156.3
1	9801121	rs76137973	C	T	8547.33
1	9801341	rs10864436	G	A	16959.4
1	9804693	rs7550295	C	T	6609.94
1	9804730	rs77387610	T	C	1756.75
1	9804754	rs147903962	A	G	1421.2
1	9809619	rs191051279	T	C	3724.87
1	9811541	rs11674	A	G	30640.9
1	9815372	rs78589157	G	A	34403.2
1	9833335	rs1129358	A	T	5834.39
1	9833361	rs201852119	C	T	283.48
1	9943792	rs78705524	G	A	9592.34
1	9994845	rs2304778	C	T	4358.32
1	10032080	.	C	T	2238.47
1	10042543	.	C	T	1353.47
1	10042683	rs138626416	G	A	6699.34
1	10177680	rs77011101	TA	T	361.19
1	10186884	rs202058348	T	G	1831.47
1	10190575	rs61760196	G	C	35860.6
1	10197199	.	C	T	1991.01
1	10218377	rs2273298	A	G	33615.9
1	10218439	rs2273299	T	C	49450.9
1	10228343	.	G	A	336.48
1	10239647	rs41310363	A	G	22108.4
1	10318652	rs12402052	C	G	67008.1
1	10322054	rs4846209	G	A	27466.4
1	10327407	rs12141246	A	T	28037.4
1	10333068	rs77572584	G	T	17995.5
1	10334924	rs17396973	C	T	42108.8
1	10339129	rs72865963	G	A	42400.3
1	10339209	rs35347635	CAT	C	165226
1	10342522	rs17034660	G	A	46432.3
1	10355176	.	A	G	689.47
1	10363492	.	A	G	1401.47
1	10381887	rs117525287	A	G	4068.52
1	10384147	rs184797150	T	G	1615.32
1	10386367	rs150831576	C	T	6011.67
1	10394536	rs2276100	C	G	104088
1	10397567	rs2297881	A	G	36472.3
1	10420937	rs3748579	C	T	222682
1	10423319	rs72867421	T	C	18686.4
1	10425117	rs34161257	AT	A	28327.7
1	10425629	.	A	G	1044.47
1	10431158	rs17411502	T	C	26559.4
1	10431329	rs72867431	C	T	10636.4
1	10435324	rs11121552	C	A	67366.4
1	10459779	rs3737155	G	A	39532.9
1	10460485	rs1049887	T	C	47098.1
1	10473196	rs2229687	C	T	45595.6
1	10473200	rs41289075	G	A	12533.3
1	10479635	rs2298570	C	G	109779
1	10479678	rs1889309	G	A	71803.1
1	10479791	rs41274480	G	A	28863
1	10502306	rs60102421	G	T	20184.2
1	10502307	.	AT	A	179983
1	10511544	rs628462	C	T	53895.1
1	10511589	rs666103	T	C	65232.7
1	10521569	rs140269107	C	T	4883.39
1	10521649	rs61776020	C	T	20712.3
1	10535049	rs201979629	A	T	93.65
1	10555372	rs144664869	G	A	5459.38
1	10596341	rs12375	C	T	20959.7
1	10678488	rs284238	A	T	4136.25
1	10689924	rs2128414	C	T	3923.34
1	10689942	rs11539794	G	T	886.03
1	10703083	rs74722971	G	C	5069.12
1	10703203	rs146039805	G	GC	13968.5
1	10705110	rs4845941	G	A	5020.42
1	10708028	rs3790639	G	A	802.21
1	10708106	.	G	A	51.08
1	10708142	rs778228	A	G	1681.2
1	10709267	rs12143134	C	T	5569.18
1	10709309	rs284300	C	G	4222.09
1	10709441	rs284299	C	T	2813.44
1	10709499	rs60148005	G	A	259.79
1	10713765	rs284294	T	C	10739.6
1	10714330	rs56016164	A	AC	16258.7
1	10725498	rs284322	G	A	12035.6
1	10753989	rs185185302	G	A	614.01
1	11008273	.	T	A	727.47
1	11008341	rs10864483	G	A	29037.7
1	11008497	rs1281017	G	C	27413.8
1	11008695	rs17036032	T	C	19299.9
1	11014118	rs45537241	C	T	73266.4
1	11015165	rs75130475	A	G	36548.4
1	11017609	rs7511959	T	C	12854.3
1	11017617	rs34691090	G	C	14183.9
1	11017634	rs35950437	C	T	14412
1	11018723	rs60676743	A	G	20019.8
1	11024271	rs11121662	G	T	26315.6
1	11073773	.	G	A	83.57
1	11086097	rs3215616	A	AT	182270
1	11087524	rs1782455	G	A	431077
1	11090897	rs2273346	A	G	26146.9
1	11090916	rs12711521	C	A	83569.3
1	11097867	rs12142107	C	T	20573
1	11105545	rs2273343	T	C	1002.62
1	11114940	rs13616	G	T	4788.28
1	11115061	rs11540046	G	A	2858.71
1	11115175	.	CA	C	1603.74
1	11115844	rs200736807	C	G	247.76
1	11119899	rs7545802	T	C	21204.4
1	11126848	rs41274502	T	C	24075.4
1	11132217	rs1130683	G	A	221641
1	11134043	rs117771172	C	T	2562.7
1	11137629	rs2273340	T	C	3543.7
1	11137661	rs2273339	A	G	12590.4
1	11140524	rs188258894	G	C	2774.89
1	11140610	.	GAAAA	GAA,G	7910.14
1	11140618	.	AAAACACACACACAC	A	21090.5
1	11140619	.	AAACAC	A	28302.7
1	11141102	rs2273337	A	G	12195.4
1	11141187	rs2258621	C	G	108177
1	11141286	.	G	A	710.47
1	11150682	rs3737621	C	T	23825.4
1	11158105	rs62623443	C	T	5950.69
1	11159823	rs12133922	T	C	7075.51
1	11174478	.	T	G	710.01
1	11174851	rs2275523	G	A	3421.69
1	11181327	rs11121691	C	T	9136.03
1	11181457	rs17235633	G	T	10359
1	11184489	rs868080	C	T	8752.66
1	11190646	rs2275527	G	A	8543.64
1	11194399	rs192160564	G	A	1601.32
1	11194400	rs185062807	G	C	1577.32
1	11199518	rs28730682	T	C	14561.7
1	11199541	rs17848548	G	A	14763.7
1	11205058	rs1057079	C	T	342031
1	11206690	rs2275942	A	T	22055
1	11249789	rs28990992	G	C	2909.69
1	11250015	.	AAGG	A	865.42
1	11253844	rs12122575	C	T	3522.07
1	11255008	rs2076658	T	C	7820.98
1	11272468	rs17036536	C	G	5320.69
1	11273418	rs12116957	T	G	7091.98
1	11288758	rs1064261	G	A	113119
1	11300338	rs17848533	A	G	3208.02
1	11301714	rs1135172	A	G	293498
1	11303153	rs12141961	C	A	6649.98
1	11318542	.	C	T	838.47
1	11319471	rs187553755	C	T	734.47
1	11334193	rs144405850	T	G	4495.45
1	11561200	rs3738159	C	G	3510.89
1	11561593	rs2817580	G	A	11278.7
1	11574366	rs10864515	C	G	55535.2
1	11575375	rs2594318	T	A	15083.1
1	11576083	.	C	A	200.5
1	11579344	rs2072995	G	A	85786.4
1	11579470	rs2072994	G	A	80830.5
1	11579504	rs2072993	G	C	141221
1	11586677	rs2745260	T	C	225783
1	11586749	.	C	T	2012.47
1	11589911	rs2076468	G	A	66189.1
1	11590919	rs2244397	C	A	119369
1	11594400	rs2235663	T	C	80247.6
1	11596762	rs2235666	C	T	7526.31
1	11708736	rs1055547	T	C	26904.6
1	11710561	rs9614	T	G	11323.8
1	11710779	rs148874459	C	CGCG	1386.5
1	11728698	rs183656181	C	T	3118.45
1	11728894	rs3125818	G	A	18448.5
1	11732060	rs144511138	G	A	961.89
1	11737051	rs2294638	G	C	54582
1	11740358	rs7417320	A	G	57540
1	11766424	rs11121804	C	T	24366.1
1	11766507	rs117017656	G	A	2178.24
1	11771929	rs78987150	G	A	8983.87
1	11771988	rs17037327	A	G	13113.9
1	11772491	rs76390929	C	A	8540.9
1	11805915	rs17875937	CT	C	44928.9
1	11827304	rs6540996	A	G	31112.2
1	11827355	rs6540997	A	G	13781.1
1	11828238	rs4845880	G	A	29775.8
1	11828319	rs4845881	G	A	29101
1	11831543	rs72638684	C	T	3135.59
1	11831615	rs6667720	C	T	39812
1	11831756	rs6680385	A	G	7942.54
1	11832289	rs61773952	C	A	5984.27
1	11832311	rs10779764	G	C	53075.6
1	11836628	rs6699881	T	C	3687.19
1	11836670	rs41275458	C	A	373.01
1	11836682	rs7538516	C	T	4714.71
1	11837299	rs4846042	A	C	5925.89
1	11838841	rs56001051	A	G	2261.62
1	11838848	rs6697244	G	T	30515.2
1	11839009	rs55685198	C	T	1719.83
1	11839034	rs55967531	G	A	2066.87
1	11839850	rs140897322	CT	C	224.32
1	11839923	rs12561919	C	T	503.84
1	11839966	rs4846043	G	A	4784.03
1	11839998	rs4846044	T	C	3518.13
1	11844214	rs12135232	A	T	3073.39
1	11844330	rs10864543	C	T	36942.2
1	11849447	rs868014	A	G	18113.5
1	11852300	rs1476413	C	T	34779.2
1	11854457	rs4846051	G	A	397918
1	11854476	rs1801131	T	G	58063.2
1	11854755	rs1994798	G	A	515544
1	11856378	rs1801133	G	A	349318
1	11863057	rs2066470	G	A	18848.6
1	11863566	rs13306558	G	T	1719.82
1	11883731	rs12567136	C	T	8491.4
1	11884555	rs198400	A	G	127781
1	11889225	rs41275484	G	A	36786.6
1	11897082	rs41275500	C	T	8636.63
1	11897592	rs198406	A	G	17939.2
1	11899033	rs1023252	G	T	13415.9
1	11907648	rs5063	C	T	21309.4
1	11983068	rs147819033	C	T	3786.91
1	11983206	rs3795408	A	G	55337.9
1	11986535	rs61776480	G	A	5639.23
1	11986553	.	A	AG	19922.7
1	12004663	rs112799470	G	A	6103.32
1	12009955	rs7529452	C	T	79777.8
1	12009956	rs7551175	G	A	52738.3
1	12010469	rs2273285	G	T	8836.58
1	12016957	rs41307745	T	G	37544.2
1	12024235	rs1130529	C	T	123659
1	12026355	rs2230898	A	C	1240.76
1	12034805	rs879690	T	C	3485.52
1	12049375	rs78841746	C	A	4456.87
1	12049390	rs77458527	C	T	5164.52
1	12056309	rs78814413	A	T	4292.52
1	12057321	rs76051569	C	T	2575.52
1	12058802	rs41278626	T	C	30908.6
1	12062017	rs6680984	T	C	12312.3
1	12062205	rs2236057	A	G	76707.5
1	12065841	rs1042837	C	T	34706.6
1	12069798	rs77262016	T	C	7289.25
1	12073416	rs140537612	ATTG	A	17829.5
1	12081895	rs117242156	G	A	2170.31
1	12082334	rs11553925	A	T	3183.87
1	12082461	rs11588712	C	T	847.73
1	12082881	rs11588779	C	T	586.31
1	12082926	rs2295283	A	G	15346.9
1	12090001	rs4514248	T	C	2020.39
1	12091402	rs3215608	C	CT	2162.95
1	12157076	rs11121856	A	C	6493.16
1	12157288	rs11569835	T	C	4262.44
1	12157321	rs11569836	G	C	528.6
1	12164437	rs2230622	C	T	43203.3
1	12171895	.	TGG	T	992.91
1	12175729	rs1763642	C	T	243515
1	12175818	rs77569300	A	G	22630.7
1	12186058	rs2230625	A	G	24986.6
1	12198297	rs476488	T	C	23433.7
1	12248942	rs945439	A	G	18448.3
1	12251191	rs472093	T	A	27604.2
1	12251765	rs498906	T	G	5137.72
1	12251808	rs653667	T	G	16158.5
1	12252573	rs2275415	C	T	1301.82
1	12252955	rs1061622	T	G	12338.5
1	12253062	rs5746026	G	A	3692.9
1	12253249	.	C	T	51.44
1	12320753	rs76782506	G	A	5886.73
1	12333136	rs74606384	A	G	2603.01
1	12335951	.	A	G	1103.47
1	12337832	.	A	C	832.47
1	12337888	rs79282181	G	A	1385.32
1	12339619	rs4845898	A	T	26429.2
1	12343096	.	A	G	1711.47
1	12343459	rs147297124	C	T	2020.89
1	12353617	rs138874241	C	T	4480.43
1	12401868	rs28551666	A	C	368543
1	12403056	.	A	G	995.01
1	12418700	rs10864552	T	C	79964
1	12567160	rs78403005	C	T	24144
1	12567232	rs7554257	A	G	150799
1	12628459	rs11121940	G	A	31568.5
1	12638689	rs6661239	T	C	10538.7
1	12638964	rs2275875	T	C	29222.4
1	12639018	rs2275874	C	T	9183.99
1	12639289	rs12041395	C	T	13251
1	12639309	rs6670337	G	C	17062.1
1	12639389	rs61735748	T	C	1335.32
1	12725943	rs1419298	T	C	7731.99
1	12776344	rs3000859	A	T	154149
1	12779560	rs3010876	T	C	377073
1	12779618	rs3010877	T	C	230639
1	12785494	rs7513079	G	T	490185
1	12820870	rs1132185	T	C	142899
1	12835168	rs17346571	C	A	15851.2
1	12835868	rs1812242	T	C	213216
1	12837222	rs201477305	A	G	1662.47
1	12837295	.	T	C	1251.13
1	12837308	rs201834787	T	A	1289.42
1	12837311	rs199576535	G	A	1216.59
1	12837316	rs201412674	G	T	1392.4
1	12837317	rs199928324	C	T	1388.98
1	12837319	.	G	A	1349.56
1	12837331	rs200315960	G	T	6264.59
1	12837358	rs201553868	G	A	9219.58
1	12837371	rs200049428	G	A	7905.58
1	12837372	rs201822254	T	A	7557.58
1	12837376	rs202096976	T	C	7802.58
1	12837471	rs79193271	A	G	17471.6
1	12837475	rs78132363	C	G	16321.6
1	12837564	rs200704680	G	T	2680.66
1	12837570	rs201212047	G	A	2903.25
1	12837571	rs201380993	A	G	3036.25
1	12837619	rs199506940	A	G	6114.59
1	12837634	rs848578	T	A	6.44247e+10
1	12837652	rs200113689	C	T	6169.96
1	12837658	rs187204759	C	A	1136.47
1	12837664	rs201781857	C	T	4577.94
1	12837669	rs201008398	G	T	4581.59
1	12837705	rs199736234	G	GCC	11220.5
1	12837720	rs201425552	G	A	4483.58
1	12837728	rs77317880	G	A	4879.58
1	12853403	rs1737157	A	C	248848
1	12854052	rs78573959	C	T	105180
1	12854068	rs79492089	T	C	16129.6
1	12854083	.	C	T	1126.47
1	12854090	rs79698223	T	A	118727
1	12854097	rs76193255	T	C	97801.3
1	12854098	.	G	T	4120.96
1	12854105	rs76648802	A	G	89503.5
1	12854349	rs1063766	G	A	6523.59
1	12854354	rs200593034	A	C	6641.58
1	12854383	rs200095016	T	C	7125.46
1	12854400	rs201043652	A	G	3036.02
1	12854428	rs1769774	C	T	316188
1	12854450	rs201569105	G	A	1007.95
1	12854488	rs148303675	G	A	1415.03
1	12854507	rs199610717	A	G	1005.73
1	12854530	rs1063776	C	G	583357
1	12854544	rs1063778	T	C	286759
1	12854583	rs1063782	T	C	16662.9
1	12854938	.	C	T	4787.93
1	12854944	rs201263605	G	A	1619.14
1	12855147	.	G	A	2630.3
1	12855644	rs5003729	A	G	876.44
1	12855661	rs202131735	C	A	543.84
1	12855706	rs147917136	A	T	2078.03
1	12855740	rs146268837	C	A	11417.9
1	12855759	rs137973987	A	G	1947.52
1	12855766	rs150001555	C	T	1330.29
1	12855789	rs201804529	G	A	466.49
1	12855835	rs1063795	C	G	480864
1	12855844	rs141509525	G	A	8391.45
1	12855845	rs1063797	G	C	444860
1	12855876	rs76778387	A	C	2835.91
1	12855898	rs76032448	C	T	48969.7
1	12855934	rs150054541	G	A	4870.64
1	12855954	rs200506341	T	C	4595.2
1	12855962	rs149187716	C	T	32564.9
1	12855990	rs199886880	C	G	3362.73
1	12855995	rs201353254	C	T	2436.51
1	12855996	rs138590692	A	G	2999.11
1	12856010	rs61775053	C	G	235573
1	12856087	rs141070565	C	T	8835.01
1	12856105	rs146835774	C	G	18263.7
1	12856111	rs61775054	C	T	181976
1	12856146	rs1974302	G	A	41054
1	12856162	rs200282984	G	A	2743.6
1	12885289	rs200907281	G	T	5693.74
1	12887054	rs3738105	T	C,G	4.29509e+09
1	12887332	rs117099128	C	A	4046.18
1	12887337	rs143619571	A	G	3591.43
1	12887549	rs2994114	T	C	1.05894e+06
1	12888389	rs1830486	A	C	67703.7
1	12888415	rs200349667	C	T	1119.01
1	12888476	.	C	T	7295.24
1	12888523	.	T	G	11088.8
1	12888527	.	C	T	606.75
1	12888528	.	A	G	693.65
1	12888530	.	T	G	679.26
1	12888554	.	C	T	2899.43
1	12898647	rs149631941	C	T	22868
1	12898654	rs55954336	A	G	195107
1	12898667	rs55971055	C	G	71204.1
1	12898673	rs4453052	G	T	257090
1	12898702	rs113071546	C	T	9513.18
1	12898739	rs200542058	A	G	2896.45
1	12898751	.	T	A	620.34
1	12898752	.	G	T	576.32
1	12898763	rs139453717	C	T	3567.85
1	12898775	rs61775386	C	G	164284
1	12898778	rs61775387	T	A	168752
1	12898783	rs138681878	G	A	1550.56
1	12898810	rs71647070	T	C	67934.4
1	12907282	rs139731855	G	C	213697
1	12907284	rs149796618	T	C	225898
1	12907285	rs148930640	G	C	227175
1	12907313	rs199978302	G	A	18989.5
1	12907379	rs74055698	T	C	226038
1	12907408	rs146075045	T	A	33205.9
1	12907438	rs115476478	A	G	32772.4
1	12907446	rs116578678	C	T	31147.5
1	12907449	rs78163065	C	G	86856.7
1	12907450	rs148279364	T	C	32348.8
1	12907457	rs9724654	A	G	27718.3
1	12907458	rs200282759	T	A	30802.6
1	12907465	.	A	G	35090.4
1	12907469	rs200710956	C	G	35490.1
1	12907496	rs138700801	T	C	90623.7
1	12907507	rs12409975	C	T	103773
1	12907508	rs138145027	T	C	104052
1	12907524	.	C	T	4997.32
1	12907533	rs141872266	T	C	99531.7
1	12907633	rs75660350	G	A	124969
1	12907758	.	G	C	251.47
1	12907800	rs201112865	A	G	1095.5
1	12907843	rs2982093	T	G	5989.32
1	12907848	rs140567799	G	C	9563.53
1	12907885	rs848418	T	C	241159
1	12908080	rs41279490	C	T	44932.9
1	12908130	rs41279492	C	T	44379.9
1	12918856	.	T	A	1047.47
1	12918891	rs77229081	A	C	126418
1	12918963	rs9661554	G	T	32436.3
1	12918986	rs1063757	G	T	228.97
1	12918997	rs148395681	A	C	210.88
1	12919022	rs140067079	C	T	5983.72
1	12919041	rs145172813	G	A	7494.25
1	12919064	rs3204790	T	G	219311
1	12919068	rs3204791	G	A	11668.6
1	12919079	rs9659529	C	G	2.14754e+09
1	12919095	rs116865587	A	G	16264.6
1	12919111	rs9728577	G	A	132189
1	12919173	rs9308464	A	G	194500
1	12919174	rs201590236	G	A	8907.58
1	12919186	rs200051529	C	T	7527.58
1	12919587	rs17400817	T	C	34151.8
1	12919623	rs75838083	C	T	45838.3
1	12919624	rs80027487	C	G	45434.3
1	12919681	rs118174776	A	G	3136.89
1	12919683	rs117109939	G	A	3421.89
1	12919701	rs202147832	A	G	2804.72
1	12919708	rs200112299	T	C	2473.7
1	12919717	.	A	G	1994.69
1	12919770	rs201702646	G	A	1132.48
1	12919806	.	T	C	169.98
1	12919807	rs201003193	A	G	256.85
1	12919811	.	A	G	282.29
1	12919812	rs201502075	G	T	272.32
1	12919813	.	C	T	248.06
1	12919818	rs199690889	C	G	272.98
1	12919820	rs200557418	A	G	249.91
1	12919838	rs199997424	A	C	363.14
1	12919872	rs3204798	T	G	183210
1	12919891	rs75411676	G	T	157382
1	12919928	rs72472698	A	G	41534.3
1	12919934	rs3204805	A	G	187471
1	12919963	rs72472699	T	G	37142.3
1	12919994	rs115914708	A	C	3198.99
1	12920067	rs17038709	C	G	39428.3
1	12920132	rs58524511	A	G	55033.7
1	12920440	rs9729325	G	A	23410.3
1	12921110	rs12139546	A	G	38269.3
1	12921127	rs12139549	A	G	169630
1	12921132	rs12139550	A	G	40594.3
1	12921311	rs78050948	G	A	322.32
1	12921313	.	C	G	1822.47
1	12921333	rs56145411	G	A	69243.2
1	12921365	rs200771429	A	C	806.44
1	12921367	rs113192325	C	A	743.51
1	12921382	rs200446855	T	G	767.79
1	12921423	rs201959610	G	A	192.19
1	12921443	rs201306561	T	C	232.05
1	12921479	rs140567467	C	G	156.32
1	12921484	rs199927184	C	T	80.34
1	12921485	rs200757322	A	G	53.99
1	12921539	rs142594496	T	G	5301.58
1	12921576	rs143879460	C	T	550.89
1	12921594	rs201429745	C	G	64.93
1	12921635	rs144099057	G	A	8796.07
1	12921642	rs2994093	G	A	26348.3
1	12921651	rs58396794	G	A	1865.51
1	12939334	rs201269443	G	A	25314.7
1	12939426	rs200198132	T	C	20423.3
1	12939440	rs145987835	C	G	23980.3
1	12939467	rs140105230	C	T	32616.3
1	12939476	rs149134171	G	C	23031.9
1	12939495	rs150289150	A	T	40333
1	12939535	rs72474509	C	T	32258.3
1	12939664	rs78455617	A	T	64878.3
1	12939674	rs72474510	C	G	66534.6
1	12941617	.	T	C	756.5
1	12941645	rs201260652	C	T	356.75
1	12941655	rs201199329	A	C	11859.4
1	12941688	rs200956025	C	T	233.52
1	12941701	rs201991569	G	A	309.33
1	12941709	rs149827626	A	G	1924.99
1	12942119	rs75355616	C	T	212924
1	12942315	.	C	T	475.47
1	12942324	rs200203261	G	C	16936.7
1	12942862	rs61778465	G	C	38324.3
1	12942961	rs4625290	A	C	21267.4
1	12943038	rs3121081	A	C	8471.52
1	12943156	rs3121080	T	C	10272.4
1	12952733	rs201010116	G	T	949.5
1	12952875	rs200545225	T	C	342.75
1	12952884	rs201706457	G	A	394.57
1	12952907	rs201368068	T	C	795.66
1	12952911	rs200000710	A	T	811.97
1	12952917	rs200075474	G	T	766.87
1	12952951	rs201631528	T	C	724.71
1	12952966	rs144302450	G	A	2147.52
1	12952968	rs199929997	C	G	267
1	12953000	rs201066233	A	G	305.32
1	12953268	rs200660038	C	G	1402.46
1	12953271	rs201818581	T	A	81.26
1	12954490	rs149281133	A	G	63780.3
1	12954654	.	A	G	721.47
1	12954780	rs200262889	A	C	99.63
1	12954782	rs201025573	A	G	178.25
1	12954806	rs199739589	T	C	615.31
1	12954807	rs200921407	G	A	644.95
1	12954814	rs201689660	C	T	966.47
1	12954890	rs201859036	C	T	1527.15
1	12955697	rs200630847	A	G	1964.32
1	12979665	rs201235473	C	T	2755.61
1	12979671	rs199770514	G	A	2911.91
1	12979685	rs200741009	T	C	2948.67
1	12979699	rs201696966	C	T	2950.97
1	12979702	rs199554537	T	C	2740.66
1	12979728	.	C	T	1537.64
1	12979729	rs146836223	G	A	47765.9
1	12979751	.	T	C	211.28
1	12979756	.	G	A	252.55
1	12979845	rs142026718	T	C	36845.6
1	12980008	.	C	T	1638.4
1	12980116	rs77689488	G	A	31082.2
1	12987951	rs148022983	C	T	97035.2
1	12988077	rs202134652	G	T	5833.09
1	13000963	rs200242081	G	A	3034.62
1	13001034	.	C	T	153.73
1	13001186	rs200795385	C	T	281070
1	13001312	rs76131424	C	G	303785
1	13001414	rs199777518	G	A	11136
1	13001418	rs150206676	C	A	77729.2
1	13001463	rs201152744	G	C	2156.22
1	13013308	rs149696498	T	C	32751.9
1	13013328	rs199656404	C	G	26007.4
1	13013334	rs200934003	T	G	26227.6
1	13013363	rs201240749	T	C	502.85
1	13015044	rs199668137	G	A	3321.26
1	13036296	rs201492352	C	T	1925.24
1	13036447	rs199683676	C	G	151545
1	13036587	rs77788641	C	T	405541
1	13036654	rs201636235	C	T	28118.8
1	13038327	rs199598633	G	T	1018.52
1	13052789	rs61780142	G	A	403203
1	13052871	rs79792138	C	T	323868
1	13052923	.	C	G	1153.47
1	13109097	.	G	C	445.83
1	13109125	.	T	C	431.29
1	13109126	.	G	A	426.92
1	13109135	.	A	C	62.01
1	13109143	.	A	G	740.98
1	13109238	.	A	G	56.46
1	13111584	rs200257916	T	C	4937.58
1	13111650	rs201024050	T	C	46.81
1	13123606	rs201564499	C	T	15982
1	13123613	rs199539379	G	A	2673.07
1	13123665	rs201889226	T	G	8899.24
1	13125148	rs200653480	G	A	5866.48
1	13125826	rs201031692	T	C	1275.75
1	13141354	rs199640823	C	G	3446.75
1	13141518	.	C	G	1149.59
1	13141561	rs200582121	C	T	7603.22
1	13144895	rs199551604	T	G	1482.92
1	13172124	rs150686130	C	G	240475
1	13172219	rs202058446	T	C	110356
1	13172369	rs199571292	G	A	75429.8
1	13183578	rs115194400	G	C	1754.29
1	13183780	rs116484938	A	C	7100.14
1	13218941	.	G	T	1878.45
1	13219048	rs2359274	T	G	146976
1	13219094	rs201381857	G	T	15730.7
1	13219649	rs139158906	G	C	40449.3
1	13330478	rs201817232	A	T	76.81
1	13330627	rs200533297	G	A	575.44
1	13330767	.	G	C	198.42
1	13352219	rs199870969	C	T	444.25
1	13353910	rs201079870	G	C	4675.74
1	13353923	rs200048433	C	T	513.76
1	13353930	rs201071502	A	G	979.91
1	13353951	rs202000165	T	C	193.84
1	13353952	rs200438754	G	A	122.33
1	13353963	rs202098536	G	A	22769.4
1	13365776	rs202229355	C	G	38872.3
1	13365821	rs71224607	T	G	1506.86
1	13365921	rs199562274	A	G	1785.05
1	13365954	rs201245174	A	C	934.12
1	13365987	rs199741513	A	G	22585
1	13365992	.	C	T	65.31
1	13366053	rs200188871	G	A	2083.39
1	13368247	rs202128725	C	T	43.6
1	13368549	rs201258581	C	T	1323.64
1	13368628	rs199603036	G	T	3068.68
1	13379194	.	G	A	4874.49
1	13379281	rs144037165	G	A	11831.1
1	13413926	rs202170459	A	G	58428.1
1	13413953	rs200545862	T	C	413.62
1	13413958	rs201680403	A	T	1419.54
1	13413961	rs200141404	G	C	75985.2
1	13413973	rs200259020	A	G	629.32
1	13413982	rs201027446	G	A	4092.05
1	13413984	rs199868825	C	A	1039.91
1	13413985	rs200924598	A	T	1061.91
1	13413997	rs199547383	T	C	1715.24
1	13414059	rs141192612	C	T	152510
1	13414069	rs202098412	G	C	34889.3
1	13414073	rs200590775	C	T	3526.72
1	13414080	rs201665748	A	C	3572.27
1	13414081	rs200195512	G	A	3350.8
1	13414082	rs200371001	T	C	43251.9
1	13414089	rs201528621	G	A	25772.9
1	13414126	rs200767459	A	G	10651.6
1	13414149	rs201155549	C	G	23048.5
1	13414152	rs202148285	A	T	190.34
1	13414204	.	A	T	235.41
1	13448034	rs201058086	G	A	1804.23
1	13448037	rs199521323	A	G	2257.94
1	13448042	.	C	T	3456.54
1	13448084	rs138924513	G	A	20696.1
1	13448090	rs200754751	G	C	1294.1
1	13448116	rs148992058	A	G	16828.9
1	13448180	rs199555791	A	G	7785.11
1	13448184	.	C	T	6183.47
1	13448185	.	G	C	3021.97
1	13448199	rs143762964	C	T	31214.5
1	13448283	rs80327699	A	G	305931
1	13448351	rs71183793	T	C	190806
1	13448406	.	C	A	1194.45
1	13448547	rs200801174	T	C	8082.75
1	13448548	rs201453721	G	A	7682.7
1	13448551	rs199771678	T	C	7947.6
1	13474785	.	G	T	169.56
1	13474788	rs200939483	G	A	4226.63
1	13474934	rs201446830	G	A	61723.5
1	13474951	rs201753501	C	G	79651.5
1	13474974	rs201607561	G	A	124406
1	13475186	rs201814272	A	G	59964.5
1	13497572	rs199881782	G	A	1769.66
1	13497584	rs201031594	C	T	2042.82
1	13497756	.	C	T	577.26
1	13497768	rs201993208	G	A	695.69
1	13523852	.	G	C	145.6
1	13634704	rs201118136	C	T	517.41
1	13634723	rs202107783	A	G	6602.2
1	13634735	rs200269882	C	T	1155.06
1	13634755	.	A	T	3879.8
1	13634758	.	G	C	10785.1
1	13634781	rs199582049	C	A	9872.87
1	13634782	rs200534011	A	T	10029.9
1	13634794	rs199707018	T	C	6321.57
1	13634860	rs200789156	C	A	1744.93
1	13634866	rs201960966	G	C	2623.71
1	13634879	rs199939975	T	C	3483.86
1	13634886	rs200876824	G	A	1818.64
1	13634908	rs202135788	A	G	1463.5
1	13634923	rs200605455	A	G	1241.14
1	13634946	rs201818263	C	G	550.76
1	13634991	rs201026312	C	G	818.08
1	13635008	rs200817465	A	G	473.83
1	13635026	rs201538076	T	C	287.19
1	13645714	.	G	A	723.86
1	13645757	rs200698574	G	C	162.56
1	13668897	rs201889405	C	T	176.81
1	13695621	.	G	T	9202.37
1	13695685	rs201167498	G	A	77574
1	13695787	rs202245256	C	G	298310
1	13695816	rs148990958	G	A	482002
1	13695858	.	G	C	2206.47
1	13695974	rs142734546	T	C	241449
1	13696022	rs201136502	A	G	122828
1	13696029	rs200753201	A	G	113982
1	13696047	rs199733857	A	T	109549
1	13696054	rs200378484	G	A	91232
1	13696090	rs201393220	T	C	53624
1	13716855	rs201841215	T	C	69758.2
1	13717263	.	C	T	110.25
1	13718425	rs201387011	A	G	1091.05
1	13718426	rs200149212	A	G	1290
1	13718539	rs200523455	C	T	183.18
1	13718590	rs199666818	C	T	42676.6
1	13718602	.	G	A	40629.2
1	13744712	rs199886862	G	C	294.58
1	13802325	rs3013105	T	C	56307.4
1	13802437	rs3013106	G	A	41528.8
1	13802617	rs79959055	T	C	2779.1
1	13839419	rs139328962	C	CCCCT	768.63
1	13910417	rs355025	C	T	78217.5
1	13910608	.	G	GC	1116.21
1	13937014	.	A	G	4430.32
1	13940864	rs2486188	C	G	205705
1	14096821	rs1210110	T	C	2688.42
1	14105050	.	G	A	2709.32
1	14105298	rs1203678	G	A	126403
1	14106021	.	TAAC	T	733.42
1	14106394	rs59028030	A	ACTC	160204
1	14108436	rs199921095	C	T	1615.01
1	14108832	rs117224650	C	G	6322.32
1	14109114	rs1203651	A	G	83941.1
1	14109321	.	C	T	1001.47
1	14109408	.	CT	C	11343.6
1	14109424	rs75627863	T	C	5535.18
1	14143003	rs1046331	A	G	118680
1	14149622	rs2697968	T	C	105568
1	14220186	rs1358577	A	G	8193.5
1	14220287	rs149925919	T	A	757.94
1	14507057	rs10928050	A	G	104847
1	15287168	rs41301991	C	T	1142.62
1	15370458	rs41310369	G	C	798.51
1	15382667	rs2076570	T	C	3417.32
1	15386628	rs2073091	T	C	67736.9
1	15390145	rs2076565	A	G	56557.5
1	15392063	.	C	T	971.01
1	15392094	rs12071695	C	G	7512.37
1	15427982	rs502918	G	A	96723.8
1	15428057	rs140076587	G	T	6428.5
1	15438990	rs10803354	G	A	27896.3
1	15439098	rs114844404	C	T	43.81
1	15441090	rs12048768	C	T	25245.9
1	15447498	rs1546906	A	G	223018
1	15450903	rs41269427	T	C	127.52
1	15495110	rs78615461	A	G	135424
1	15497727	rs6429722	T	C	32840.2
1	15541607	rs3820065	T	C	49193.9
1	15541858	rs3766158	G	A	820.06
1	15546077	rs3753313	G	A	10843.4
1	15599021	rs6679905	C	T	5096.34
1	15599025	rs75432354	G	A	9687.56
1	15616139	rs486557	G	A	382.02
1	15616183	rs487338	T	C	5543.67
1	15623214	rs12032022	A	G	14300
1	15639539	.	C	T	377.47
1	15651062	rs3765356	A	G	10340.9
1	15653563	rs3765357	C	T	876.02
1	15668276	rs763821	G	A	4216.89
1	15687059	rs4661330	A	G	68873.9
1	15694137	rs3765364	G	A	207.88
1	15707984	rs2473333	G	A	18070.4
1	15708540	rs1010294	A	G	24689.3
1	15710411	rs2496338	G	C	10583.2
1	15714842	rs3002000	G	C	3107.77
1	15723811	rs74318570	T	A	6827.45
1	15723843	rs2294490	G	A	240832
1	15754484	rs2473356	T	C	48318
1	15755248	rs3765372	C	T	3774.9
1	15767036	rs497078	C	T	590.47
1	15768997	rs41307798	C	T	5797.03
1	15769876	rs79878581	G	GC	3.02795e+11
1	15770099	rs6679763	G	C	19357.3
1	15770101	rs10803384	C	A	14089
1	15771161	.	C	T	612.47
1	15772057	rs10927786	G	T	13145.3
1	15783222	rs2303195	C	T	2596.89
1	15788269	rs3737696	A	C	176503
1	15788630	rs7512589	G	A	57595.1
1	15788693	rs7536007	C	T	71176.1
1	15789176	rs3815786	C	T	52543.1
1	15789297	rs3815787	A	C	54350.2
1	15792426	rs2901964	C	G	30025
1	15793913	rs1042010	G	A	8440.18
1	15802626	rs199695631	T	A	2742.87
1	15802632	rs201639876	C	G	2544.87
1	15808198	rs7520335	C	T	145831
1	15808242	rs117142293	C	T	4037.89
1	15808289	rs4661634	C	T	101936
1	15808674	.	G	C	734.48
1	15808702	rs4661635	C	T	59000
1	15808745	rs138336343	A	C	2015.89
1	15808767	rs3820071	G	A	86418
1	15808872	rs3766160	G	A	68262.7
1	15809876	rs10927792	G	A	128799
1	15812400	rs148560379	C	T	15935.3
1	15812432	rs6429745	A	G	483738
1	15813751	rs2011159	C	T	136919
1	15813836	rs61742388	T	C	1570.32
1	15813969	rs3737704	A	C	101160
1	15820307	rs56104933	A	AC	2941.41
1	15832543	rs1052576	T	C	93476
1	15834297	rs2020903	G	A	58667
1	15834360	rs2020902	A	G	5799.73
1	15844615	rs1132312	A	G	98725
1	15844926	rs1820205	C	T	53949
1	15850553	.	C	G	207.93
1	15850553	rs56744980	C	CGGGGGCG	2547.32
1	15850603	rs4645983	G	A	198.5
1	15850613	rs1052571	G	A	2480.27
1	15860803	rs11583306	C	T	9077.58
1	15874740	rs117369716	C	G	976.9
1	15874961	rs2295626	T	A	48155.1
1	15892415	rs2236215	A	C	45564.6
1	15904246	rs148750290	G	A	2040.89
1	15904318	rs11544523	C	T	11514.6
1	15905501	rs41270261	G	A	5127.73
1	15909744	rs11580170	C	T	7570.58
1	15909850	rs6429757	C	G	39101.2
1	15909895	rs6429758	A	G	23198.9
1	15911349	rs3737705	G	A	5000.4
1	15956769	rs72647120	G	T	15300.4
1	15959886	rs3795762	C	G	264964
1	15959977	rs3795763	C	T	41108.4
1	15986547	rs3766163	T	C	16605.4
1	15987175	rs3738648	A	G	1773.32
1	15987473	rs143305830	T	C	2303.32
1	16042724	rs66610224	TC	T	12159.7
1	16042725	rs76932674	C	T	1431.02
1	16042766	rs12091750	T	C	15083.4
1	16043157	rs2280115	G	A	466.49
1	16044401	rs16851970	G	A	2666.76
1	16051767	rs41270293	C	T	483.02
1	16054845	.	C	T	620.36
1	16056364	rs3817269	G	A	17443.2
1	16064411	rs937592	T	C	5856.18
1	16065144	rs200985789	T	C	787.9
1	16065268	rs59813493	AC	A	1208.93
1	16069071	rs77751812	C	T	11112.9
1	16069644	rs11584945	C	T	2146.41
1	16093908	rs199982657	C	T	356.48
1	16096893	rs12146078	C	T	8058.98
1	16096934	rs10927851	C	T	142430
1	16103591	.	C	T	3823.01
1	16161848	rs139897941	G	T	1324.45
1	16161867	rs4661662	A	G	122876
1	16162186	rs4661343	T	C	73623
1	16235995	rs186181767	G	A	7231.52
1	16242620	rs12063905	C	A	73949.9
1	16255644	rs848208	C	T	84643.9
1	16256007	rs848209	T	C	74835.1
1	16257944	.	A	G	2066.47
1	16259454	rs117344991	C	T	6120.45
1	16259647	rs201824165	TAGC	T	12119.4
1	16259813	rs848210	A	G	69106.1
1	16260916	rs848211	C	T	49782.2
1	16262404	rs61749277	C	T	23465.3
1	16271180	rs848216	T	C	11879.9
1	16272250	rs848217	A	G	17668.3
1	16274769	rs698891	C	T	35515.2
1	16330816	rs1763617	C	T	6285.54
1	16332571	rs1763612	C	T	11660.9
1	16332679	rs3738646	T	C	35539.9
1	16342237	rs1739840	A	G	54053.1
1	16344360	rs732286	A	G	33270.3
1	16344402	rs945416	G	A	44883.5
1	16344466	rs3738640	C	T	11221.9
1	16344494	rs1572381	G	A	29051.1
1	16344625	rs945417	C	G	15801.6
1	16344664	rs872222	G	A	10240.7
1	16344683	rs872221	C	T	274.9
1	16344684	rs56783248	G	A	4421.38
1	16344730	rs945418	T	C	9886.57
1	16345619	rs945422	T	C	14325.6
1	16345735	rs1544131	C	T	4365.42
1	16351206	rs9442215	C	T	2558.07
1	16351275	rs10927887	A	G	85831.9
1	16354394	rs200268763	C	T	4473.18
1	16354590	rs12126269	A	T	45672
1	16355638	rs79751787	T	A	5551.39
1	16356501	rs1805152	G	A	59063.8
1	16358248	rs144453223	A	G	630.01
1	16358685	rs6669935	C	G	162140
1	16358932	rs10803407	T	C	259232
1	16359717	.	G	C	2947.01
1	16360071	.	T	TC	310.38
1	16360424	rs58783141	G	C	887.55
1	16360444	rs112701437	C	T	773.33
1	16361783	rs199680169	G	A	128.74
1	16361875	rs11807054	A	G	4328.99
1	16361916	rs11811753	G	A	7260.77
1	16361925	rs146790110	G	A	497.62
1	16361989	rs12757385	C	T	593.1
1	16362807	rs4083860	T	A	4796.54
1	16363237	rs143626665	C	T	23941.7
1	16363243	rs35030434	A	G	13655.6
1	16371067	rs2015352	G	T	18416.9
1	16372003	rs6604910	G	C	34008.7
1	16373124	rs5257	A	G	179494
1	16373199	rs3085870	CCTT	C	233538
1	16374533	rs2014562	G	C	108920
1	16374994	rs1889788	C	T	135084
1	16375063	rs1889789	C	G	100610
1	16375064	rs1889790	A	C	81194
1	16375501	.	G	T	110.89
1	16375601	rs13306241	A	T	7057.89
1	16376191	rs7367494	C	T	142740
1	16376278	rs7365182	G	A	364941
1	16376319	rs7368151	T	C	425857
1	16377477	rs13306237	G	T	1850.8
1	16380196	rs5253	T	C	108184
1	16380243	rs2275166	A	G	86320.3
1	16380252	rs2275167	C	T	80632.8
1	16382911	rs72474563	A	G	6377.34
1	16383329	rs138507185	T	TC	21947.1
1	16383336	rs12746138	G	C	28326.6
1	16383682	rs1057854	G	C	12674.1
1	16383742	rs1057857	C	G	27345.9
1	16384986	rs28496958	G	T	1808.42
1	16384998	rs1807285	G	C	2122.02
1	16384999	rs1807284	G	A	2055.49
1	16385007	rs2019769	C	T	305.37
1	16385042	rs77667563	G	A	2451.01
1	16385175	rs17853748	G	A	14379.8
1	16385178	rs80297394	G	A	3705.61
1	16385184	rs75273615	G	A	6606.1
1	16385248	rs74054903	C	T	4981.66
1	16385250	rs74054904	A	G	5203.97
1	16386008	rs2863452	T	C	50215.9
1	16386065	rs61769893	T	A	6668.26
1	16386305	rs33993269	G	GC	17264.4
1	16386416	rs9442230	G	A	45662.5
1	16386447	rs11576236	G	C	32109.8
1	16386495	rs71510977	C	T	22662.8
1	16388556	rs2863455	C	T	31309.9
1	16388565	rs7524413	C	G	37200.9
1	16388602	rs200579113	G	A	139.4
1	16388646	rs2863456	T	C	47505.2
1	16451767	rs3754334	G	A	6624.96
1	16458814	rs2291805	C	T	27242.9
1	16459745	rs10907223	G	A	27886.9
1	16460339	rs6669624	G	A	307.56
1	16460980	rs55660973	G	A	531.02
1	16461581	rs55747232	G	A	6318.82
1	16462195	rs143181899	C	T	1181.01
1	16464673	rs2230597	G	A	3286.31
1	16464936	rs2291804	C	T	2078.01
1	16474839	rs35519704	AC	A	6688.46
1	16475393	.	A	G	647.47
1	16525056	rs451260	G	T	11625.6
1	16525667	rs12031693	T	C	8088.58
1	16532803	rs221050	G	A	3675.11
1	16532848	rs221051	A	G	3767.33
1	16534002	rs221056	C	G	5916.6
1	16534255	rs221057	C	G	11409.6
1	16534646	rs221058	C	G	10041.6
1	16534730	rs221059	G	A	4320.66
1	16542937	rs2273312	T	G	3733.51
1	16558838	rs6700888	C	A	15499.9
1	16559541	rs3738631	C	G	26849.9
1	16560186	.	C	T	696.47
1	16577908	rs12069239	G	C	22834.9
1	16641899	rs2273311	C	T	96860.3
1	16693725	.	T	TG	412.49
1	16725330	rs41307763	G	A	11459.7
1	16727235	rs138672627	C	T	1175.47
1	16730308	rs41269193	G	T	19661.1
1	16731510	rs525409	C	G	8785.35
1	16731646	rs3106498	T	C	60387
1	16731647	rs526481	G	C	39069.5
1	16736132	rs4661746	T	C	5202.08
1	16736546	rs10907226	C	T	82409.4
1	16752057	rs938262	G	A	2254.5
1	16802890	rs696095	G	A	32254.3
1	16803458	rs150235289	G	A	823
1	16812113	rs200988154	G	A	1797.99
1	16862241	rs200940258	C	G	13231.2
1	16862263	.	C	T	1040.01
1	16862273	rs76517011	C	A	29155.6
1	16862282	rs11260784	G	A	120860
1	16862294	.	A	G	961.81
1	16862296	rs1759227	G	C	33971.5
1	16863286	rs146804457	T	C	1936.32
1	16863304	rs61769542	T	C	110136
1	16863313	rs76539488	C	T	19464.9
1	16863352	rs61769544	C	T	149244
1	16863382	rs1759237	A	T	42645.9
1	16866033	rs147443431	C	T	85105.1
1	16866097	.	T	C	884.95
1	16875190	rs666802	C	T	378
1	16875353	rs201221661	C	G	1000.8
1	16890420	.	C	T	2063.89
1	16890421	rs2990549	G	A	138648
1	16890423	.	C	A	78.47
1	16890428	rs3900708	T	A	141436
1	16890441	rs3863779	C	T	89258.6
1	16890450	.	T	G	1674.45
1	16890484	rs12117084	G	C	85360.1
1	16890549	.	T	G	473.47
1	16890598	rs2990550	T	A	426273
1	16890602	rs2990551	T	G	39075
1	16890644	rs2992339	C	T	181542
1	16890681	.	C	T	924.01
1	16890737	rs7556400	C	A	10489.2
1	16891233	rs4120702	T	C	4543.63
1	16891485	rs2289551	C	T	303448
1	16891696	rs186847922	T	C	34743.6
1	16891705	rs3900885	T	C	53.04
1	16892250	.	G	A	95.47
1	16892256	rs200425003	T	A	5415.33
1	16892355	.	G	A	1388.42
1	16892407	rs138256522	A	G	392893
1	16892419	rs200329107	A	G	35396.5
1	16892472	.	A	C	278.47
1	16892561	rs149619125	C	T	969837
1	16892565	rs202086630	G	A	3477.47
1	16892578	rs138804673	ACT	A	481044
1	16892668	rs199527748	A	G	33844.5
1	16893701	rs3927566	G	A	8863.67
[truncated: 116,858 more rows]
