# Supplementary material for: Genetic Investigation of Bisphosphonate-Related Osteonecrosis of Jaw (BRONJ) via Whole Exome Sequencing and Bioinformatics
Source: PLoS One. 2015 Feb 10;10(2):e0118084. doi: 10.1371/journal.pone.0118084 (PMC4337898; doi:10.1371/journal.pone.0118084)
Supplement: S6 Table — (XLSX) [file pone.0118084.s006.xlsx]

## Sheet: Sheet1
Table S6. Lists of the annotations in each cluster
Nebulin	Enrichment Score: 2.838474211196334
Category	Term	Count	%	PValue	Genes	List Total	Pop Hits	Pop Total	Fold Enrichment	Bonferroni	Benjamini	FDR
INTERPRO	IPR000900:Nebulin 35 residue motif	3	1.54639	0.000671638	NRAP, NEB, NEBL	179	4	16659	69.8003	0.252924	0.0926221	0.943758
INTERPRO	IPR013998:Nebulin	3	1.54639	0.000671638	NRAP, NEB, NEBL	179	4	16659	69.8003	0.252924	0.0926221	0.943758
SMART	SM00227:NEBU	3	1.54639	0.000828219	NRAP, NEB, NEBL	109	4	9079	62.4702	0.0946443	0.0946443	0.946624
SP_PIR_KEYWORDS	actin-binding	8	4.12371	0.0118492	SHROOM4, NRAP, MACF1, NEB, DMD, MYH4, SYNPO2L, NEBL	192	247	19235	3.24477	0.974252	0.262841	14.7725
Basal plasma membrane	Enrichment Score: 2.525526031030146
Category	Term	Count	%	PValue	Genes	List Total	Pop Hits	Pop Total	Fold Enrichment	Bonferroni	Benjamini	FDR
GOTERM_CC_FAT	GO:0016323~basolateral plasma membrane	9	4.63918	0.00201233	ATP7A, LIMS1, SHROOM4, NRAP, MACF1, DMD, NOTCH4, CFTR, AGER	144	203	12782	3.93534	0.41363	0.41363	2.60625
GOTERM_CC_FAT	GO:0009925~basal plasma membrane	4	2.06186	0.00295232	SHROOM4, MACF1, NOTCH4, AGER	144	26	12782	13.656	0.543205	0.177889	3.80204
GOTERM_CC_FAT	GO:0045178~basal part of cell	4	2.06186	0.00446232	SHROOM4, MACF1, NOTCH4, AGER	144	30	12782	11.8352	0.694303	0.179242	5.69461
Cytoskeleton	Enrichment Score: 1.8265128358056486
Category	Term	Count	%	PValue	Genes	List Total	Pop Hits	Pop Total	Fold Enrichment	Bonferroni	Benjamini	FDR
GOTERM_CC_FAT	GO:0005856~cytoskeleton	28	14.433	0.00268465	SHROOM4, ALDOC, IQGAP2, DNAH1, TTN, KRTAP5-2, DNAH8, SYNPO2L, KRTAP10-1, MACF1, DMD, DYNC2H1, TEKT2, CLASP2, TEKT4, EPPK1, KIAA0284, DLGAP5, MYH4, DNHD1, VPS41, CDC27, KRT39, CCDC6, KRT18, NEB, KRT76, MYO18A	144	1381	12782	1.7997	0.509529	0.211374	3.46292
GOTERM_CC_FAT	GO:0044430~cytoskeletal part	21	10.8247	0.00459473	SHROOM4, KIAA0284, DLGAP5, MYH4, DNHD1, DNAH1, VPS41, KRTAP5-2, TTN, DNAH8, CDC27, KRT39, KRTAP10-1, KRT18, NEB, KRT76, DYNC2H1, TEKT2, CLASP2, TEKT4, MYO18A	144	952	12782	1.95803	0.704891	0.159992	5.85892
GOTERM_CC_FAT	GO:0015630~microtubule cytoskeleton	13	6.70103	0.0202222	KIAA0284, DLGAP5, DNHD1, VPS41, DNAH1, DNAH8, CDC27, KRT18, MACF1, DYNC2H1, TEKT2, TEKT4, CLASP2	144	549	12782	2.10188	0.995545	0.320706	23.4962
SP_PIR_KEYWORDS	cytoskeleton	13	6.70103	0.0253005	KIAA0284, SHROOM4, EPPK1, DLGAP5, DNAH1, SYNPO2L, CCDC6, NEB, MACF1, DMD, DYNC2H1, CLASP2, MYO18A	192	636	19235	2.04775	0.999617	0.388415	29.082
GOTERM_CC_FAT	GO:0043232~intracellular non-membrane-bounded organelle	39	20.1031	0.0417262	SHROOM4, ALDOC, IQGAP2, DNAH1, TTN, KRTAP5-2, DNAH8, SYNPO2L, KRTAP10-1, MACF1, DMD, DYNC2H1, MRPL37, TEKT2, CLASP2, TEKT4, KIAA0284, HIST1H2BE, EPPK1, SLC25A5, DLGAP5, DNHD1, MYH4, VPS41, CDC27, DOCK4, NOC2L, KRT39, CCDC6, MRPL23, MRPL22, KRT18, NEB, KRT76, NAV2, ATXN7, MYO18A, RAD17, REPIN1	144	2596	12782	1.33351	0.999988	0.431491	42.8088
GOTERM_CC_FAT	GO:0043228~non-membrane-bounded organelle	39	20.1031	0.0417262	SHROOM4, ALDOC, IQGAP2, DNAH1, TTN, KRTAP5-2, DNAH8, SYNPO2L, KRTAP10-1, MACF1, DMD, DYNC2H1, MRPL37, TEKT2, CLASP2, TEKT4, KIAA0284, HIST1H2BE, EPPK1, SLC25A5, DLGAP5, DNHD1, MYH4, VPS41, CDC27, DOCK4, NOC2L, KRT39, CCDC6, MRPL23, MRPL22, KRT18, NEB, KRT76, NAV2, ATXN7, MYO18A, RAD17, REPIN1	144	2596	12782	1.33351	0.999988	0.431491	42.8088
EGF	Enrichment Score: 1.8076057182733523
Category	Term	Count	%	PValue	Genes	List Total	Pop Hits	Pop Total	Fold Enrichment	Bonferroni	Benjamini	FDR
INTERPRO	IPR013032:EGF-like region, conserved site	12	6.18557	0.000319681	HMCN2, LAMA2, LAMA4, EPHA6, LRP1, TNC, LRP1B, OTOG, NOTCH4, CNTNAP3, EPHA10, MEGF6	179	293	16659	3.81162	0.129566	0.129566	0.45024
INTERPRO	IPR000742:EGF-like, type 3	8	4.12371	0.00488916	HMCN2, LRP1, TNC, LRP1B, OTOG, NOTCH4, CNTNAP3, MEGF6	179	194	16659	3.83782	0.880818	0.233475	6.68345
INTERPRO	IPR013091:EGF calcium-binding	5	2.57732	0.00737252	HMCN2, LRP1, LRP1B, NOTCH4, MEGF6	179	72	16659	6.46299	0.959705	0.274688	9.91694
SP_PIR_KEYWORDS	egf-like domain	8	4.12371	0.00823841	HMCN2, LRP1, TNC, LRP1B, OTOG, NOTCH4, CNTNAP3, MEGF6	192	230	19235	3.4846	0.921107	0.245866	10.5003
INTERPRO	IPR006209:EGF	6	3.09278	0.0117547	LRP1, TNC, LRP1B, NOTCH4, CNTNAP3, MEGF6	179	127	16659	4.39687	0.994094	0.347959	15.3702
INTERPRO	IPR018097:EGF-like calcium-binding, conserved site	5	2.57732	0.0195665	HMCN2, LRP1, LRP1B, NOTCH4, MEGF6	179	96	16659	4.84724	0.999811	0.435455	24.3377
INTERPRO	IPR001881:EGF-like calcium-binding	5	2.57732	0.0195665	HMCN2, LRP1, LRP1B, NOTCH4, MEGF6	179	96	16659	4.84724	0.999811	0.435455	24.3377
INTERPRO	IPR000152:EGF-type aspartate/asparagine hydroxylation conserved site	5	2.57732	0.0202427	HMCN2, LRP1, LRP1B, NOTCH4, MEGF6	179	97	16659	4.79727	0.99986	0.425765	25.0709
SMART	SM00179:EGF_CA	5	2.57732	0.0273062	HMCN2, LRP1, LRP1B, NOTCH4, MEGF6	109	96	9079	4.33821	0.963931	0.425192	27.2263
INTERPRO	IPR006210:EGF-like	6	3.09278	0.0648221	LRP1, TNC, LRP1B, NOTCH4, CNTNAP3, MEGF6	179	201	16659	2.77812	1	0.646116	61.1658
SMART	SM00181:EGF	6	3.09278	0.0912808	LRP1, TNC, LRP1B, NOTCH4, CNTNAP3, MEGF6	109	201	9079	2.48638	0.99999	0.586692	66.6726
INTERPRO	IPR013111:EGF, extracellular	3	1.54639	0.145697	TNC, LRP1B, MEGF6	179	63	16659	4.43176	1	0.811163	89.1658
Ubl & Isopeptide bond	Enrichment Score: 1.8069536323537263
Category	Term	Count	%	PValue	Genes	List Total	Pop Hits	Pop Total	Fold Enrichment	Bonferroni	Benjamini	FDR
SP_PIR_KEYWORDS	ubl conjugation	14	7.21649	0.00601206	COL4A3, KIAA0284, HIST1H2BE, DDB1, DLGAP5, HLA-A, MYH4, HLA-C, TTN, TCF7L2, N4BP2, VWF, VPS13C, IRF6	192	588	19235	2.38529	0.842963	0.232385	7.76819
SP_PIR_KEYWORDS	isopeptide bond	8	4.12371	0.0404641	VWF, COL4A3, HIST1H2BE, VPS13C, KIAA0284, MYH4, TTN, TCF7L2	192	319	19235	2.51241	0.999997	0.423822	42.53
Immunoglobulin	Enrichment Score: 1.7387349890583115
Category	Term	Count	%	PValue	Genes	List Total	Pop Hits	Pop Total	Fold Enrichment	Bonferroni	Benjamini	FDR
INTERPRO	IPR008957:Fibronectin, type III-like fold	9	4.63918	0.000822683	EPHA6, CNTN5, MYOM3, SPEG, TNC, OBSL1, EPHA10, TTN, CHL1	179	184	16659	4.55219	0.300361	0.0854269	1.15486
INTERPRO	IPR003961:Fibronectin, type III	9	4.63918	0.00101271	EPHA6, CNTN5, MYOM3, SPEG, TNC, OBSL1, EPHA10, TTN, CHL1	179	190	16659	4.40844	0.355796	0.0841915	1.41985
SMART	SM00060:FN3	9	4.63918	0.00187627	EPHA6, CNTN5, MYOM3, SPEG, TNC, OBSL1, EPHA10, TTN, CHL1	109	190	9079	3.94549	0.201774	0.106565	2.13278
INTERPRO	IPR013098:Immunoglobulin I-set	7	3.60825	0.0036761	HMCN2, CNTN5, MYOM3, SPEG, OBSL1, TTN, CHL1	179	138	16659	4.72079	0.797773	0.233863	5.06507
INTERPRO	IPR003598:Immunoglobulin subtype 2	8	4.12371	0.00656252	HMCN2, CNTN5, MYOM3, SPEG, OBSL1, TTN, AGER, CHL1	179	205	16659	3.63188	0.942589	0.272035	8.87389
SMART	SM00408:IGc2	8	4.12371	0.011027	HMCN2, CNTN5, MYOM3, SPEG, OBSL1, TTN, AGER, CHL1	109	205	9079	3.25048	0.73568	0.282978	11.9518
INTERPRO	IPR013151:Immunoglobulin	7	3.60825	0.0215255	HMCN2, CNTN5, OBSL1, SEMA4D, TTN, AGER, CHL1	179	202	16659	3.2251	0.999921	0.426234	26.4436
INTERPRO	IPR007110:Immunoglobulin-like	11	5.6701	0.0430155	HMCN2, CNTN5, MYOM3, SPEG, HLA-A, OBSL1, HLA-C, SEMA4D, TTN, AGER, CHL1	179	501	16659	2.04339	1	0.563801	46.2349
INTERPRO	IPR003599:Immunoglobulin subtype	8	4.12371	0.0643554	CNTN5, MYOM3, SPEG, OBSL1, SEMA4D, TTN, AGER, CHL1	179	330	16659	2.25617	1	0.656731	60.8914
INTERPRO	IPR013783:Immunoglobulin-like fold	11	5.6701	0.0732824	HMCN2, CNTN5, MYOM3, SPEG, HLA-A, OBSL1, HLA-C, SEMA4D, TTN, AGER, CHL1	179	553	16659	1.85124	1	0.643775	65.8406
SMART	SM00409:IG	8	4.12371	0.0979377	CNTN5, MYOM3, SPEG, OBSL1, SEMA4D, TTN, AGER, CHL1	109	330	9079	2.01924	0.999996	0.586655	69.3701
SP_PIR_KEYWORDS	Immunoglobulin domain	8	4.12371	0.187268	CNTN5, MYOM3, SPEG, HLA-A, SEMA4D, TTN, AGER, CHL1	192	470	19235	1.70523	1	0.749392	93.8
INTERPRO	IPR013106:Immunoglobulin V-set	3	1.54639	0.748062	CNTN5, OBSL1, CHL1	179	249	16659	1.12129	1	0.999945	100
Cell adhesion	Enrichment Score: 1.694956020305901
Category	Term	Count	%	PValue	Genes	List Total	Pop Hits	Pop Total	Fold Enrichment	Bonferroni	Benjamini	FDR
GOTERM_CC_FAT	GO:0005578~proteinaceous extracellular matrix	11	5.6701	0.00318553	HMCN2, LAMA2, VWF, COL4A3, LAMA4, NAV2, TNC, OTOG, COL3A1, VIT, CHL1	144	320	12782	3.05126	0.570662	0.155578	4.09661
GOTERM_CC_FAT	GO:0031012~extracellular matrix	11	5.6701	0.00539792	HMCN2, LAMA2, VWF, COL4A3, LAMA4, NAV2, TNC, OTOG, COL3A1, VIT, CHL1	144	345	12782	2.83015	0.761724	0.164137	6.84993
SP_PIR_KEYWORDS	cell binding	3	1.54639	0.0094598	VWF, COL4A3, LAMA4	192	15	19235	20.0365	0.945957	0.253081	11.9671
GOTERM_CC_FAT	GO:0044420~extracellular matrix part	6	3.09278	0.0100679	HMCN2, LAMA2, COL4A3, LAMA4, TNC, COL3A1	144	117	12782	4.55199	0.931541	0.235209	12.4237
SP_PIR_KEYWORDS	extracellular matrix	8	4.12371	0.0104691	LAMA2, VWF, COL4A3, LAMA4, TNC, COL3A1, VIT, CHL1	192	241	19235	3.32555	0.96048	0.254517	13.1624
GOTERM_CC_FAT	GO:0005604~basement membrane	5	2.57732	0.0113091	HMCN2, LAMA2, COL4A3, LAMA4, TNC	144	78	12782	5.68999	0.950904	0.239666	13.8523
KEGG_PATHWAY	hsa04512:ECM-receptor interaction	5	2.57732	0.0207826	LAMA2, VWF, LAMA4, TNC, COL3A1	65	84	5085	4.65659	0.892059	0.671456	20.995
GOTERM_BP_FAT	GO:0007155~cell adhesion	14	7.21649	0.0265712	COL4A3, LIMS1, CNTN5, TNC, COL3A1, LAMA2, HMCN2, VWF, LAMA4, CNTNAP3, SEMA4D, CHL1, MLLT4, MUC16	139	700	13528	1.94647	1	0.928306	35.7606
GOTERM_BP_FAT	GO:0022610~biological adhesion	14	7.21649	0.0268413	COL4A3, LIMS1, CNTN5, TNC, COL3A1, LAMA2, HMCN2, VWF, LAMA4, CNTNAP3, SEMA4D, CHL1, MLLT4, MUC16	139	701	13528	1.9437	1	0.902674	36.0529
KEGG_PATHWAY	hsa04510:Focal adhesion	7	3.60825	0.0395982	VEGFB, LAMA2, VWF, LAMA4, TNC, COL3A1, CAPN2	65	201	5085	2.72445	0.986196	0.760114	36.4516
SP_PIR_KEYWORDS	basement membrane	3	1.54639	0.057194	LAMA2, COL4A3, LAMA4	192	39	19235	7.70633	1	0.46392	54.6055
SP_PIR_KEYWORDS	cell adhesion	9	4.63918	0.0604349	LAMA2, VWF, COL4A3, LAMA4, CNTN5, TNC, CNTNAP3, MLLT4, CHL1	192	422	19235	2.13659	1	0.471613	56.654
GOTERM_MF_FAT	GO:0005201~extracellular matrix structural constituent	3	1.54639	0.234843	COL4A3, LAMA4, COL3A1	140	86	12983	3.23497	1	0.930237	97.5345
SH3	Enrichment Score: 1.683995076212158
Category	Term	Count	%	PValue	Genes	List Total	Pop Hits	Pop Total	Fold Enrichment	Bonferroni	Benjamini	FDR
SP_PIR_KEYWORDS	sh3 domain	8	4.12371	0.00508739	MIA3, MACF1, NEB, MPP3, DLG3, SRMS, DOCK4, NEBL	192	210	19235	3.81647	0.791083	0.229696	6.61096
INTERPRO	IPR001452:Src homology-3 domain	7	3.60825	0.0270379	MIA3, NEB, MPP3, DLG3, SRMS, DOCK4, NEBL	179	213	16659	3.05854	0.999993	0.46533	32.0811
INTERPRO	IPR011511:Variant SH3	4	2.06186	0.032328	MIA3, MPP3, SRMS, DOCK4	179	65	16659	5.7272	0.999999	0.509881	37.1112
SMART	SM00326:SH3	7	3.60825	0.0413021	MIA3, NEB, MPP3, DLG3, SRMS, DOCK4, NEBL	109	213	9079	2.73735	0.993664	0.468839	38.3804
Protease	Enrichment Score: 1.645908270896178
Category	Term	Count	%	PValue	Genes	List Total	Pop Hits	Pop Total	Fold Enrichment	Bonferroni	Benjamini	FDR
PIR_SUPERFAMILY	PIRSF001630:serpin	4	2.06186	0.00623354	SERPINF1, SERPINB8, SERPINB7, SERPINB13	86	33	7396	10.4242	0.433924	0.433924	6.58986
INTERPRO	IPR000215:Protease inhibitor I4, serpin	4	2.06186	0.00886755	SERPINF1, SERPINB8, SERPINB7, SERPINB13	179	40	16659	9.3067	0.979051	0.296316	11.813
SMART	SM00093:SERPIN	4	2.06186	0.0117533	SERPINF1, SERPINB8, SERPINB7, SERPINB13	109	40	9079	8.32936	0.757985	0.247046	12.6913
GOTERM_MF_FAT	GO:0004867~serine-type endopeptidase inhibitor activity	5	2.57732	0.0170233	SERPINF1, SERPINB8, SERPINB7, WFDC1, SERPINB13	140	92	12983	5.03998	0.998482	0.333448	21.1414
GOTERM_MF_FAT	GO:0004866~endopeptidase inhibitor activity	6	3.09278	0.0197927	COL4A3, SERPINF1, SERPINB8, SERPINB7, WFDC1, SERPINB13	140	145	12983	3.83734	0.999477	0.32815	24.1599
GOTERM_MF_FAT	GO:0030414~peptidase inhibitor activity	6	3.09278	0.0243027	COL4A3, SERPINF1, SERPINB8, SERPINB7, WFDC1, SERPINB13	140	153	12983	3.63669	0.999909	0.357798	28.8469
SP_PIR_KEYWORDS	Serine protease inhibitor	4	2.06186	0.0454015	SERPINB8, SERPINB7, WFDC1, SERPINB13	192	80	19235	5.00911	0.999999	0.434805	46.3715
GOTERM_MF_FAT	GO:0004857~enzyme inhibitor activity	7	3.60825	0.0701727	COL4A3, SERPINF1, SERPINB8, SERPINB7, IQGAP2, WFDC1, SERPINB13	140	270	12983	2.40426	1	0.667154	63.4487
SP_PIR_KEYWORDS	protease inhibitor	4	2.06186	0.0907159	SERPINB8, SERPINB7, WFDC1, SERPINB13	192	107	19235	3.74513	1	0.565753	72.0642
Motor protein	Enrichment Score: 1.6327625069276521
Category	Term	Count	%	PValue	Genes	List Total	Pop Hits	Pop Total	Fold Enrichment	Bonferroni	Benjamini	FDR
INTERPRO	IPR013602:Dynein heavy chain, N-terminal region 2	4	2.06186	0.000606304	DYNC2H1, DNHD1, DNAH1, DNAH8	179	16	16659	23.2668	0.231424	0.123315	0.852318
INTERPRO	IPR004273:Dynein heavy chain	4	2.06186	0.000606304	DYNC2H1, DNHD1, DNAH1, DNAH8	179	16	16659	23.2668	0.231424	0.123315	0.852318
GOTERM_CC_FAT	GO:0030286~dynein complex	4	2.06186	0.0063665	DYNC2H1, DNHD1, DNAH1, DNAH8	144	34	12782	10.4428	0.815944	0.171433	8.0322
INTERPRO	IPR011704:ATPase associated with various cellular activities, AAA-5	3	1.54639	0.012347	DYNC2H1, DNAH1, DNAH8	179	16	16659	17.4501	0.995447	0.339504	16.0832
GOTERM_MF_FAT	GO:0003774~motor activity	6	3.09278	0.0182469	DYNC2H1, DNHD1, MYH4, DNAH1, MYO18A, DNAH8	140	142	12983	3.91841	0.999052	0.336	22.4886
SP_PIR_KEYWORDS	microtubule	7	3.60825	0.0280667	KIAA0284, DYNC2H1, TEKT2, DNAH1, CLASP2, TEKT4, DNAH8	192	231	19235	3.03583	0.99984	0.368706	31.7339
GOTERM_BP_FAT	GO:0007018~microtubule-based movement	5	2.57732	0.0284347	MACF1, DYNC2H1, DNHD1, DNAH1, DNAH8	139	113	13528	4.30636	1	0.902189	37.752
SP_PIR_KEYWORDS	dynein	3	1.54639	0.0400372	DYNC2H1, DNAH1, DNAH8	192	32	19235	9.39209	0.999996	0.434584	42.1862
SP_PIR_KEYWORDS	motor protein	5	2.57732	0.0427363	DYNC2H1, MYH4, DNAH1, MYO18A, DNAH8	192	132	19235	3.79478	0.999998	0.428044	44.3285
GOTERM_BP_FAT	GO:0007017~microtubule-based process	7	3.60825	0.0451139	MACF1, DYNC2H1, TEKT2, DNHD1, DNAH1, TEKT4, DNAH8	139	253	13528	2.69275	1	0.936054	53.1681
GOTERM_MF_FAT	GO:0003777~microtubule motor activity	4	2.06186	0.0495264	DYNC2H1, DNHD1, DNAH1, DNAH8	140	77	12983	4.81744	1	0.56604	50.4732
COG_ONTOLOGY	Cytoskeleton	3	1.54639	0.050305	DYNC2H1, DNAH1, DNAH8	24	31	1950	7.8629	0.538935	0.538935	30.1523
GOTERM_CC_FAT	GO:0005930~axoneme	3	1.54639	0.0767981	DYNC2H1, DNAH1, DNAH8	144	41	12782	6.49492	1	0.54355	64.9216
GOTERM_CC_FAT	GO:0005875~microtubule associated complex	4	2.06186	0.106269	DYNC2H1, DNHD1, DNAH1, DNAH8	144	102	12782	3.48094	1	0.605604	77.0742
GOTERM_CC_FAT	GO:0044463~cell projection part	4	2.06186	0.488333	DYNC2H1, DNAH1, AQP7, DNAH8	144	234	12782	1.51733	1	0.948157	99.9847
